# Supplementary material for: 2-[N-(2,4-Dimeth­oxy­phen­yl)acetamido]-1,3-thia­zol-4-yl acetate
Source: Acta Crystallogr Sect E Struct Rep Online. 2013 Feb 9;69(Pt 3):o356–7. doi: 10.1107/S1600536813003474 (PMC3588517; doi:10.1107/S1600536813003474)
Supplement: Supplementary file 1 [file e-69-0o356-sup1.cif]

##############################################################################
#                                                                            #
# This CIF contains the data in a paper accepted for publication in          #
# Acta Crystallographica Section E. It conforms to the requirements of       #
# Notes for Authors for Acta Crystallographica Section E, and has been       #
# peer reviewed under the auspices of the IUCr Commission on Journals.       #
#                                                                            #
# Full details of the Crystallographic Information File format               #
# are given in the paper "The Crystallographic Information File (CIF):       #
# a New Standard Archive File for Crystallography" by S. R. Hall, F. H.      #
# Allen and I. D. Brown [Acta Cryst. (1991), A47, 655-685].                  #
#                                                                            #
# The current version of the core CIF dictionary is obtainable from          #
# ftp://ftp.iucr.org/pub/cif_core.dic.                                       #
#                                                                            #
# Software is freely available for graphical display of the structure(s)     #
# in this CIF. For information consult the CIF software page                 #
# http://www.iucr.org/resources/cif/software.                                #
#                                                                            #
# This file may be used for bona fide research purposes within the           #
# scientific community so long as proper attribution is given to the journal # 
# article from which it was obtained.                                        #
#                                                                            #
##############################################################################
data_I
_audit_creation_method     SHELXL-97
_chemical_name_systematic
;
2-[<i>N</i>-(2,4-Dimethoxyphenyl)acetamido]-1,3-thiazol-4-yl acetate
;
_chemical_name_common     ?
_chemical_formula_moiety     'C15 H16 N2 O5 S'
_chemical_formula_sum     'C15 H16 N2 O5 S'
_chemical_formula_iupac     'C15 H16 N2 O5 S'
_chemical_formula_weight     336.36
_chemical_melting_point_gt     391
_chemical_melting_point_lt     393
_symmetry_cell_setting     triclinic
_symmetry_space_group_name_H-M     'P -1'
_symmetry_space_group_name_HALL     '-P 1'
loop_
    _symmetry_equiv_pos_as_xyz
    'x, y, z'
    '-x, -y, -z'
_cell_length_a     9.1486(11)
_cell_length_b     9.3592(13)
_cell_length_c     10.2823(8)
_cell_angle_alpha     69.212(10)
_cell_angle_beta     82.910(8)
_cell_angle_gamma     77.220(11)
_cell_volume     801.73(16)
_cell_formula_units_Z     2
_cell_measurement_reflns_used     4534
_cell_measurement_theta_min     2.11
_cell_measurement_theta_max     28.98
_cell_measurement_temperature     130(2)
_exptl_crystal_description     plate
_exptl_crystal_colour     light-orange
_exptl_crystal_size_max     0.30
_exptl_crystal_size_mid     0.30
_exptl_crystal_size_min     0.10
_exptl_crystal_density_diffrn     1.393
_exptl_crystal_density_meas     ?
_exptl_crystal_density_method     'not measured'
_exptl_crystal_F_000     352
_exptl_absorpt_coefficient_mu     0.229
_exptl_absorpt_correction_type     multi-scan
_exptl_absorpt_process_details
;
(CrysAlis PRO; Agilent, 2011)
;
_exptl_absorpt_correction_T_min     0.91872
_exptl_absorpt_correction_T_max     1.00000
_exptl_special_details
;
;
_diffrn_ambient_temperature     130(2)
_diffrn_radiation_type     MoK\a
_diffrn_radiation_wavelength     0.71073
_diffrn_radiation_source     'fine-focus sealed tube'
_diffrn_radiation_monochromator     graphite
_diffrn_measurement_device_type     'Agilent Xcalibur Atlas'
_diffrn_measurement_method     '\w scans'
_diffrn_detector_area_resol_mean     10.3088
_diffrn_reflns_number     10576
_diffrn_reflns_av_R_equivalents     0.0228
_diffrn_reflns_av_sigmaI/netI     0.0258
_diffrn_reflns_theta_min     2.12
_diffrn_reflns_theta_max     29.09
_diffrn_reflns_theta_full     25.00
_diffrn_measured_fraction_theta_max     0.889
_diffrn_measured_fraction_theta_full     1.000
_diffrn_reflns_limit_h_min     -11
_diffrn_reflns_limit_h_max     12
_diffrn_reflns_limit_k_min     -12
_diffrn_reflns_limit_k_max     11
_diffrn_reflns_limit_l_min     -13
_diffrn_reflns_limit_l_max     13
_diffrn_standards_number     0
_diffrn_standards_interval_count     0
_diffrn_standards_interval_time     ?
_diffrn_standards_decay_%     2
_refine_special_details
;
Refinement of <i>F</i>^2^ against ALL reflections. The weighted <i>R</i>-factor
<i>wR</i> and goodness of fit <i>S</i> are based on <i>F</i>^2^, conventional
<i>R</i>-factors <i>R</i> are based on <i>F</i>, with <i>F</i> set to zero for
negative <i>F</i>^2^. The threshold expression of <i>F</i>^2^ >
\s(<i>F</i>^2^) is used only for calculating <i>R</i>-factors(gt) <i>etc</i>.
and is not relevant to the choice of reflections for refinement.
<i>R</i>-factors based on <i>F</i>^2^ are statistically about twice as large
as those based on <i>F</i>, and <i>R</i>- factors based on ALL data will be
even larger.
;
_reflns_number_total     3822
_reflns_number_gt     3281
_reflns_threshold_expression     I>2\s(I)
_refine_ls_structure_factor_coef     Fsqd
_refine_ls_matrix_type     full
_refine_ls_R_factor_all     0.0422
_refine_ls_R_factor_gt     0.0345
_refine_ls_wR_factor_gt     0.0876
_refine_ls_wR_factor_ref     0.0930
_refine_ls_goodness_of_fit_ref     1.057
_refine_ls_restrained_S_all     1.057
_refine_ls_number_reflns     3822
_refine_ls_number_parameters     212
_refine_ls_number_restraints     0
_refine_ls_hydrogen_treatment     constr
_refine_ls_weighting_scheme     calc
_refine_ls_weighting_details
         'calc w=1/[\s^2^(Fo^2^)+(0.0432P)^2^+0.2365P] where P=(Fo^2^+2Fc^2^)/3'
_atom_sites_solution_hydrogens     geom
_atom_sites_solution_primary     direct
_atom_sites_solution_secondary     difmap
_refine_ls_shift/su_max     0.000
_refine_ls_shift/su_mean     0.000
_refine_diff_density_max     0.273
_refine_diff_density_min     -0.309
_refine_ls_extinction_method     none
_refine_ls_extinction_coef     ?
loop_
    _atom_type_symbol
    _atom_type_description
    _atom_type_scat_dispersion_real
    _atom_type_scat_dispersion_imag
    _atom_type_scat_source
    'C' 'C' 0.0033 0.0016
                         'International Tables Vol C Tables 4.2.6.8 and 6.1.1.4'
    'H' 'H' 0.0000 0.0000
                         'International Tables Vol C Tables 4.2.6.8 and 6.1.1.4'
    'N' 'N' 0.0061 0.0033
                         'International Tables Vol C Tables 4.2.6.8 and 6.1.1.4'
    'O' 'O' 0.0106 0.0060
                         'International Tables Vol C Tables 4.2.6.8 and 6.1.1.4'
    'S' 'S' 0.1246 0.1234
                         'International Tables Vol C Tables 4.2.6.8 and 6.1.1.4'
_computing_data_collection
;
CrysAlis PRO (Agilent, 2011)
;
_computing_cell_refinement
;
CrysAlis PRO (Agilent, 2011)
;
_computing_data_reduction
;
CrysAlis PRO (Agilent, 2011)
;
_computing_structure_solution     'SHELXS97 (Sheldrick, 2008)'
_computing_structure_refinement     'SHELXL97 (Sheldrick, 2008)'
_computing_molecular_graphics     'ORTEP-3 for Windows (Farrugia, 2012)'
_computing_publication_material
                                'WinGX (Farrugia, 2012) and PLATON (Spek, 2009)'
loop_
    _atom_site_type_symbol
    _atom_site_label
    _atom_site_fract_x
    _atom_site_fract_y
    _atom_site_fract_z
    _atom_site_U_iso_or_equiv
    _atom_site_adp_type
    _atom_site_calc_flag
    _atom_site_refinement_flags
    _atom_site_occupancy
    _atom_site_symmetry_multiplicity
    _atom_site_disorder_assembly
    _atom_site_disorder_group
    S S1 0.32458(4) 0.43206(4) 0.29160(4) 0.02952(11) Uani d . 1 1 . .
    C C2 0.31474(13) 0.61823(14) 0.16952(13) 0.0216(3) Uani d . 1 1 . .
    N N3 0.32110(12) 0.72722(12) 0.21915(11) 0.0230(2) Uani d . 1 1 . .
    C C4 0.33664(14) 0.66136(16) 0.35971(14) 0.0263(3) Uani d . 1 1 . .
    C C5 0.34049(15) 0.50714(17) 0.41887(15) 0.0310(3) Uani d . 1 1 . .
    H H5 0.3502 0.4503 0.5132 0.037 Uiso calc R 1 1 . .
    N N6 0.29963(12) 0.65332(12) 0.02702(11) 0.0216(2) Uani d . 1 1 . .
    C C7 0.30067(14) 0.53574(15) -0.02554(15) 0.0260(3) Uani d . 1 1 . .
    O O8 0.31721(12) 0.40055(11) 0.05240(12) 0.0346(2) Uani d . 1 1 . .
    C C9 0.28173(17) 0.58190(17) -0.17857(16) 0.0319(3) Uani d . 1 1 . .
    H H9A 0.1797 0.6325 -0.1990 0.048 Uiso calc R 1 1 . .
    H H9B 0.3057 0.4908 -0.2054 0.048 Uiso calc R 1 1 . .
    H H9C 0.3477 0.6521 -0.2293 0.048 Uiso calc R 1 1 . .
    C C10 0.27699(14) 0.81557(14) -0.05890(12) 0.0194(2) Uani d . 1 1 . .
    C C11 0.13373(14) 0.89309(14) -0.10249(12) 0.0190(2) Uani d . 1 1 . .
    C C12 0.10876(14) 1.05180(14) -0.18041(12) 0.0195(2) Uani d . 1 1 . .
    H H12 0.0137 1.1044 -0.2108 0.023 Uiso calc R 1 1 . .
    C C13 0.22900(14) 1.13041(14) -0.21197(12) 0.0197(2) Uani d . 1 1 . .
    C C14 0.37236(14) 1.05301(15) -0.17013(13) 0.0215(3) Uani d . 1 1 . .
    H H14 0.4517 1.1063 -0.1933 0.026 Uiso calc R 1 1 . .
    C C15 0.39576(14) 0.89529(14) -0.09341(13) 0.0212(3) Uani d . 1 1 . .
    H H15 0.4914 0.8424 -0.0648 0.025 Uiso calc R 1 1 . .
    O O16 0.02463(10) 0.80501(10) -0.06499(9) 0.0232(2) Uani d . 1 1 . .
    C C17 -0.11652(15) 0.87342(16) -0.12963(15) 0.0286(3) Uani d . 1 1 . .
    H H17A -0.1002 0.9041 -0.2290 0.043 Uiso calc R 1 1 . .
    H H17B -0.1623 0.9632 -0.1043 0.043 Uiso calc R 1 1 . .
    H H17C -0.1814 0.7988 -0.0988 0.043 Uiso calc R 1 1 . .
    O O18 0.21456(10) 1.28646(10) -0.28607(9) 0.0248(2) Uani d . 1 1 . .
    C C19 0.06590(15) 1.37616(15) -0.31019(16) 0.0302(3) Uani d . 1 1 . .
    H H19A 0.0173 1.3412 -0.3677 0.045 Uiso calc R 1 1 . .
    H H19B 0.0707 1.4841 -0.3562 0.045 Uiso calc R 1 1 . .
    H H19C 0.0099 1.3634 -0.2228 0.045 Uiso calc R 1 1 . .
    O O20 0.35830(11) 0.76068(12) 0.42650(10) 0.0312(2) Uani d . 1 1 . .
    C C21 0.23193(17) 0.84306(18) 0.47107(14) 0.0322(3) Uani d . 1 1 . .
    O O22 0.11015(12) 0.81482(15) 0.47434(13) 0.0452(3) Uani d . 1 1 . .
    C C23 0.2701(2) 0.9684(2) 0.51145(18) 0.0450(4) Uani d . 1 1 . .
    H H23A 0.3330 0.9221 0.5896 0.067 Uiso calc R 1 1 . .
    H H23B 0.1796 1.0297 0.5362 0.067 Uiso calc R 1 1 . .
    H H23C 0.3223 1.0338 0.4344 0.067 Uiso calc R 1 1 . .
loop_
    _atom_site_aniso_label
    _atom_site_aniso_U_11
    _atom_site_aniso_U_22
    _atom_site_aniso_U_33
    _atom_site_aniso_U_12
    _atom_site_aniso_U_13
    _atom_site_aniso_U_23
    S1 0.02693(19) 0.01603(17) 0.0364(2) -0.00475(13) -0.00359(14) 0.00326(14)
    C2 0.0166(6) 0.0141(6) 0.0289(6) -0.0034(4) -0.0025(5) -0.0002(5)
    N3 0.0214(5) 0.0197(5) 0.0247(5) -0.0049(4) -0.0030(4) -0.0024(4)
    C4 0.0199(6) 0.0288(7) 0.0260(6) -0.0061(5) -0.0036(5) -0.0027(5)
    C5 0.0248(7) 0.0315(7) 0.0273(7) -0.0073(6) -0.0039(5) 0.0033(6)
    N6 0.0226(5) 0.0127(5) 0.0274(5) -0.0042(4) -0.0026(4) -0.0034(4)
    C7 0.0198(6) 0.0190(6) 0.0405(8) -0.0052(5) 0.0000(5) -0.0113(6)
    O8 0.0358(6) 0.0157(5) 0.0515(7) -0.0058(4) -0.0038(5) -0.0094(4)
    C9 0.0333(8) 0.0275(7) 0.0409(8) -0.0067(6) -0.0005(6) -0.0187(6)
    C10 0.0245(6) 0.0127(5) 0.0204(6) -0.0049(5) -0.0016(5) -0.0038(5)
    C11 0.0206(6) 0.0179(6) 0.0200(6) -0.0075(5) 0.0002(4) -0.0062(5)
    C12 0.0198(6) 0.0175(6) 0.0200(6) -0.0041(4) -0.0019(4) -0.0044(5)
    C13 0.0261(6) 0.0151(6) 0.0174(5) -0.0064(5) 0.0000(5) -0.0036(5)
    C14 0.0217(6) 0.0196(6) 0.0240(6) -0.0091(5) 0.0004(5) -0.0059(5)
    C15 0.0196(6) 0.0194(6) 0.0243(6) -0.0038(5) -0.0023(5) -0.0065(5)
    O16 0.0211(4) 0.0170(4) 0.0303(5) -0.0082(3) -0.0020(4) -0.0035(4)
    C17 0.0240(7) 0.0261(7) 0.0361(7) -0.0109(5) -0.0056(5) -0.0061(6)
    O18 0.0244(5) 0.0154(4) 0.0291(5) -0.0067(3) -0.0030(4) 0.0017(4)
    C19 0.0272(7) 0.0177(6) 0.0388(8) -0.0046(5) -0.0097(6) 0.0015(6)
    O20 0.0287(5) 0.0387(6) 0.0271(5) -0.0107(4) -0.0029(4) -0.0092(4)
    C21 0.0339(8) 0.0385(8) 0.0226(6) -0.0085(6) -0.0043(5) -0.0066(6)
    O22 0.0312(6) 0.0562(8) 0.0564(7) -0.0090(5) -0.0007(5) -0.0290(6)
    C23 0.0506(10) 0.0543(11) 0.0388(9) -0.0167(8) -0.0028(7) -0.0222(8)
_geom_special_details
;
All e.s.d.'s (except the e.s.d. in the dihedral angle between two l.s. planes)
are estimated using the full covariance matrix. The cell e.s.d.'s are taken
into account individually in the estimation of e.s.d.'s in distances, angles
and torsion angles; correlations between e.s.d.'s in cell parameters are only
used when they are defined by crystal symmetry. An approximate (isotropic)
treatment of cell e.s.d.'s is used for estimating e.s.d.'s involving l.s.
planes.
;
loop_
    _geom_bond_atom_site_label_1
    _geom_bond_atom_site_label_2
    _geom_bond_site_symmetry_2
    _geom_bond_distance
    _geom_bond_publ_flag
    S1 C5 . 1.7240(16) ?
    S1 C2 . 1.7394(13) ?
    C2 N3 . 1.3067(17) ?
    C2 N6 . 1.4008(17) ?
    N3 C4 . 1.3669(17) ?
    C4 C5 . 1.347(2) ?
    C4 O20 . 1.3941(17) ?
    C5 H5 . 0.9300 ?
    N6 C7 . 1.3855(17) ?
    N6 C10 . 1.4433(15) ?
    C7 O8 . 1.2212(16) ?
    C7 C9 . 1.498(2) ?
    C9 H9A . 0.9600 ?
    C9 H9B . 0.9600 ?
    C9 H9C . 0.9600 ?
    C10 C11 . 1.3923(17) ?
    C10 C15 . 1.3924(17) ?
    C11 O16 . 1.3667(14) ?
    C11 C12 . 1.3967(17) ?
    C12 C13 . 1.3989(17) ?
    C12 H12 . 0.9300 ?
    C13 O18 . 1.3714(14) ?
    C13 C14 . 1.3884(18) ?
    C14 C15 . 1.3865(17) ?
    C14 H14 . 0.9300 ?
    C15 H15 . 0.9300 ?
    O16 C17 . 1.4364(16) ?
    C17 H17A . 0.9600 ?
    C17 H17B . 0.9600 ?
    C17 H17C . 0.9600 ?
    O18 C19 . 1.4305(16) ?
    C19 H19A . 0.9600 ?
    C19 H19B . 0.9600 ?
    C19 H19C . 0.9600 ?
    O20 C21 . 1.3663(18) ?
    C21 O22 . 1.1945(18) ?
    C21 C23 . 1.494(2) ?
    C23 H23A . 0.9600 ?
    C23 H23B . 0.9600 ?
    C23 H23C . 0.9600 ?
loop_
    _geom_angle_atom_site_label_1
    _geom_angle_atom_site_label_2
    _geom_angle_atom_site_label_3
    _geom_angle_site_symmetry_1
    _geom_angle_site_symmetry_3
    _geom_angle
    _geom_angle_publ_flag
    C5 S1 C2 . . 88.67(7) ?
    N3 C2 N6 . . 120.83(11) ?
    N3 C2 S1 . . 115.54(10) ?
    N6 C2 S1 . . 123.63(10) ?
    C2 N3 C4 . . 108.68(11) ?
    C5 C4 N3 . . 118.10(13) ?
    C5 C4 O20 . . 126.10(12) ?
    N3 C4 O20 . . 115.62(12) ?
    C4 C5 S1 . . 109.00(10) ?
    C4 C5 H5 . . 125.5 ?
    S1 C5 H5 . . 125.5 ?
    C7 N6 C2 . . 120.34(11) ?
    C7 N6 C10 . . 122.54(11) ?
    C2 N6 C10 . . 117.07(10) ?
    O8 C7 N6 . . 119.83(13) ?
    O8 C7 C9 . . 122.69(12) ?
    N6 C7 C9 . . 117.48(12) ?
    C7 C9 H9A . . 109.5 ?
    C7 C9 H9B . . 109.5 ?
    H9A C9 H9B . . 109.5 ?
    C7 C9 H9C . . 109.5 ?
    H9A C9 H9C . . 109.5 ?
    H9B C9 H9C . . 109.5 ?
    C11 C10 C15 . . 120.31(11) ?
    C11 C10 N6 . . 119.22(10) ?
    C15 C10 N6 . . 120.42(11) ?
    O16 C11 C10 . . 116.17(10) ?
    O16 C11 C12 . . 123.96(11) ?
    C10 C11 C12 . . 119.87(11) ?
    C11 C12 C13 . . 118.95(11) ?
    C11 C12 H12 . . 120.5 ?
    C13 C12 H12 . . 120.5 ?
    O18 C13 C14 . . 115.70(10) ?
    O18 C13 C12 . . 123.00(11) ?
    C14 C13 C12 . . 121.30(11) ?
    C15 C14 C13 . . 119.16(11) ?
    C15 C14 H14 . . 120.4 ?
    C13 C14 H14 . . 120.4 ?
    C14 C15 C10 . . 120.40(11) ?
    C14 C15 H15 . . 119.8 ?
    C10 C15 H15 . . 119.8 ?
    C11 O16 C17 . . 117.33(10) ?
    O16 C17 H17A . . 109.5 ?
    O16 C17 H17B . . 109.5 ?
    H17A C17 H17B . . 109.5 ?
    O16 C17 H17C . . 109.5 ?
    H17A C17 H17C . . 109.5 ?
    H17B C17 H17C . . 109.5 ?
    C13 O18 C19 . . 117.54(10) ?
    O18 C19 H19A . . 109.5 ?
    O18 C19 H19B . . 109.5 ?
    H19A C19 H19B . . 109.5 ?
    O18 C19 H19C . . 109.5 ?
    H19A C19 H19C . . 109.5 ?
    H19B C19 H19C . . 109.5 ?
    C21 O20 C4 . . 116.53(11) ?
    O22 C21 O20 . . 122.45(14) ?
    O22 C21 C23 . . 127.05(15) ?
    O20 C21 C23 . . 110.50(13) ?
    C21 C23 H23A . . 109.5 ?
    C21 C23 H23B . . 109.5 ?
    H23A C23 H23B . . 109.5 ?
    C21 C23 H23C . . 109.5 ?
    H23A C23 H23C . . 109.5 ?
    H23B C23 H23C . . 109.5 ?
loop_
    _geom_torsion_atom_site_label_1
    _geom_torsion_atom_site_label_2
    _geom_torsion_atom_site_label_3
    _geom_torsion_atom_site_label_4
    _geom_torsion_site_symmetry_1
    _geom_torsion_site_symmetry_2
    _geom_torsion_site_symmetry_3
    _geom_torsion_site_symmetry_4
    _geom_torsion
    _geom_torsion_publ_flag
    C5 S1 C2 N3 . . . . -0.65(10) ?
    C5 S1 C2 N6 . . . . 179.91(11) ?
    N6 C2 N3 C4 . . . . -179.64(11) ?
    S1 C2 N3 C4 . . . . 0.91(14) ?
    C2 N3 C4 C5 . . . . -0.79(17) ?
    C2 N3 C4 O20 . . . . 174.60(11) ?
    N3 C4 C5 S1 . . . . 0.31(16) ?
    O20 C4 C5 S1 . . . . -174.54(11) ?
    C2 S1 C5 C4 . . . . 0.17(10) ?
    N3 C2 N6 C7 . . . . 176.71(11) ?
    S1 C2 N6 C7 . . . . -3.88(17) ?
    N3 C2 N6 C10 . . . . -5.82(17) ?
    S1 C2 N6 C10 . . . . 173.58(9) ?
    C2 N6 C7 O8 . . . . -1.16(19) ?
    C10 N6 C7 O8 . . . . -178.48(11) ?
    C2 N6 C7 C9 . . . . 179.13(11) ?
    C10 N6 C7 C9 . . . . 1.80(18) ?
    C7 N6 C10 C11 . . . . 74.41(16) ?
    C2 N6 C10 C11 . . . . -102.99(13) ?
    C7 N6 C10 C15 . . . . -108.02(14) ?
    C2 N6 C10 C15 . . . . 74.57(15) ?
    C15 C10 C11 O16 . . . . 179.31(11) ?
    N6 C10 C11 O16 . . . . -3.12(17) ?
    C15 C10 C11 C12 . . . . -0.44(18) ?
    N6 C10 C11 C12 . . . . 177.13(11) ?
    O16 C11 C12 C13 . . . . 179.61(11) ?
    C10 C11 C12 C13 . . . . -0.66(18) ?
    C11 C12 C13 O18 . . . . -179.03(11) ?
    C11 C12 C13 C14 . . . . 1.49(18) ?
    O18 C13 C14 C15 . . . . 179.30(11) ?
    C12 C13 C14 C15 . . . . -1.19(19) ?
    C13 C14 C15 C10 . . . . 0.06(18) ?
    C11 C10 C15 C14 . . . . 0.75(18) ?
    N6 C10 C15 C14 . . . . -176.78(11) ?
    C10 C11 O16 C17 . . . . -168.59(11) ?
    C12 C11 O16 C17 . . . . 11.15(17) ?
    C14 C13 O18 C19 . . . . -169.30(11) ?
    C12 C13 O18 C19 . . . . 11.20(17) ?
    C5 C4 O20 C21 . . . . -97.28(16) ?
    N3 C4 O20 C21 . . . . 87.75(14) ?
    C4 O20 C21 O22 . . . . 12.0(2) ?
    C4 O20 C21 C23 . . . . -167.56(12) ?
loop_
    _geom_hbond_atom_site_label_D
    _geom_hbond_atom_site_label_H
    _geom_hbond_atom_site_label_A
    _geom_hbond_site_symmetry_A
    _geom_hbond_distance_DH
    _geom_hbond_distance_HA
    _geom_hbond_distance_DA
    _geom_hbond_angle_DHA
    _geom_hbond_publ_flag
    C9 H9A O16 . 0.96 2.57 3.1838(19) 122 y
    C5 H5 O18 1_546 0.93 2.47 3.2465(18) 141 y
    C15 H15 O8 2_665 0.93 2.52 3.3117(18) 143 y
    C17 H17C O8 2_565 0.96 2.35 3.2945(19) 170 y
data_global
_journal_date_recd_electronic     2013-02-01
_journal_date_accepted     2013-02-04
_journal_name_full     'Acta Crystallographica, Section E'
_journal_year     2013
_journal_volume     69
_journal_issue      3
_journal_page_first     o356
_journal_page_last     o357
_journal_paper_category     QO
_journal_paper_doi     10.1107/S1600536813003474
_journal_coeditor_code     TK5194
_publ_contact_author_name     'Andrzej K. Gzella'
_publ_contact_author_address
;
Department of Organic Chemistry
Poznan University of Medical Sciences
ul. Grunwaldzka 6, Pozna\'n, Poland
;
_publ_contact_author_email     akgzella@ump.edu.pl
_publ_contact_author_fax      48618546680
_publ_contact_author_phone      48618546679
_publ_section_title
;
2-[<i>N</i>-(2,4-Dimethoxyphenyl)acetamido]-1,3-thiazol-4-yl acetate
;
loop_
    _publ_author_name
    _publ_author_address
    'Horishny, Volodymyr'
;
Department of Pharmaceutical, Organic and Bioorganic Chemistry
Danylo Halytsky Lviv National Medical University
Pekarska 69, Lviv, 79010, Ukraine
;
    'Lesyk, Roman'
;
Department of Pharmaceutical, Organic and Bioorganic Chemistry
Danylo Halytsky Lviv National Medical University
Pekarska 69, Lviv, 79010, Ukraine
;
    'Kowiel, Marcin'
;
Department of Organic Chemistry
Poznan University of Medical Sciences
ul. Grunwaldzka 6, 60-780 Pozna\'n, Poland
;
    'Gzella, Andrzej K.'
;
Department of Organic Chemistry
Poznan University of Medical Sciences
ul. Grunwaldzka 6, 60-780 Pozna\'n, Poland
Faculty of Pharmacy, Ludwik Rydygier Collegium Medicum in Bydgoszcz,
Nicolaus Copernicus University in Torun, ul. A. Jurasza 2,
85-089 Bydgoszcz, Poland
;
