# Supplementary material for: 2-[N-(2,4-Dimeth­oxy­phen­yl)acetamido]-1,3-thia­zol-4-yl acetate
Source: Acta Crystallogr Sect E Struct Rep Online. 2013 Feb 9;69(Pt 3):o356–7. doi: 10.1107/S1600536813003474 (PMC3588517; doi:10.1107/S1600536813003474)
Supplement: Supplementary file 2 [file e-69-0o356-Isup2.hkl]

#
# h,k,l, Fc-squared, Fo-squared, sigma(Fo-squared) and status flag
#
data_I
_shelx_title ' Horishny et al., GOR17649 in P-1 '
_shelx_refln_list_code          4
_shelx_F_calc_maximum      101.86
_exptl_crystal_F_000       352.00
_reflns_d_resolution_high  0.7310
 
loop_
 _symmetry_equiv_pos_as_xyz
 'x, y, z'
 '-x, -y, -z'
 
_cell_length_a     9.1486
_cell_length_b     9.3592
_cell_length_c    10.2823
_cell_angle_alpha  69.212
_cell_angle_beta   82.910
_cell_angle_gamma  77.220
 
_shelx_F_squared_multiplier     1.000
 
loop_
 _refln_index_h
 _refln_index_k
 _refln_index_l
 _refln_F_squared_calc
 _refln_F_squared_meas
 _refln_F_squared_sigma
 _refln_observed_status
   1   0   0       97.13       91.81      1.34 o
   2   0   0     9598.68     8961.28     86.22 o
   3   0   0     8438.44     8591.88    178.45 o
   4   0   0      418.26      421.47      8.29 o
   5   0   0     1794.12     1789.01     20.10 o
   6   0   0      516.51      526.20      8.25 o
   7   0   0        5.64        5.72      1.15 o
   8   0   0       34.15       31.41      1.93 o
   9   0   0      359.44      358.57      9.43 o
  10   0   0       50.28       57.86      3.76 o
  11   0   0      134.22      132.11      6.12 o
 -11   1   0       16.56       12.80      2.78 o
 -10   1   0        0.01        0.51      1.40 o
  -9   1   0      110.63      114.73      5.09 o
  -8   1   0      377.91      380.79     18.18 o
  -7   1   0        0.77       -0.53      1.39 o
  -6   1   0      400.46      381.78      6.77 o
  -5   1   0     1191.79     1219.18     14.77 o
  -4   1   0     1028.01     1117.82     14.83 o
  -3   1   0     4399.68     4425.10     61.91 o
  -2   1   0     4639.83     4522.44     54.68 o
  -1   1   0        1.14        1.24      0.28 o
   0   1   0      258.05      241.91      5.16 o
   1   1   0     7005.30     6482.56     50.25 o
   2   1   0        3.79        7.14      0.33 o
   3   1   0     4134.98     4089.03     33.70 o
   4   1   0      402.97      437.92      5.43 o
   5   1   0      452.79      476.52      6.50 o
   6   1   0     1741.25     1717.81     17.28 o
   7   1   0       16.96       18.80      1.43 o
   8   1   0     1816.93     1822.06     27.43 o
   9   1   0        1.74        3.84      1.23 o
  10   1   0        1.23       -0.16      1.48 o
  11   1   0      112.72      121.69      5.84 o
 -11   2   0        2.01        5.06      2.46 o
 -10   2   0        5.02        3.73      1.38 o
  -9   2   0        5.06        6.16      1.61 o
  -8   2   0       30.77       27.62      2.40 o
  -7   2   0        1.93        2.18      0.76 o
  -6   2   0       10.78       14.88      0.89 o
  -5   2   0      383.03      413.83      7.69 o
  -4   2   0      285.30      322.22      6.23 o
  -3   2   0        2.58        1.45      0.44 o
  -2   2   0      263.27      257.21      3.32 o
  -1   2   0      982.20     1021.16      9.62 o
   0   2   0       28.74       19.48      0.68 o
   1   2   0      131.78      116.25      2.18 o
   2   2   0       31.58       33.05      0.81 o
   3   2   0      738.63      718.40     12.56 o
   4   2   0       67.06       90.41      1.71 o
   5   2   0      253.34      236.43      3.22 o
   6   2   0      162.89      154.71      2.49 o
   7   2   0      111.97      106.55      3.37 o
   8   2   0       20.18       15.94      1.78 o
   9   2   0        0.01        1.07      0.90 o
  10   2   0       26.57       30.01      2.78 o
  11   2   0       20.19       21.88      2.57 o
 -10   3   0       55.87       49.64      3.76 o
  -9   3   0        3.50        4.20      1.44 o
  -8   3   0      441.99      429.33     10.58 o
  -7   3   0       45.33       49.55      1.72 o
  -6   3   0       10.73       10.85      0.93 o
  -5   3   0      294.21      283.39      5.15 o
  -4   3   0      904.52      870.67     12.54 o
  -3   3   0      610.64      646.19     13.98 o
  -2   3   0      566.85      567.58      7.51 o
  -1   3   0      165.52      158.19      2.80 o
   0   3   0      314.11      314.54      3.99 o
   1   3   0     1827.94     1888.76     15.22 o
   2   3   0       76.42       64.37      1.26 o
   3   3   0      349.47      338.80      3.64 o
   4   3   0     1398.84     1483.22     13.00 o
   5   3   0      360.29      355.73      4.16 o
   6   3   0        3.32        3.99      0.49 o
   7   3   0      299.40      303.06      5.23 o
   8   3   0       21.27       21.73      1.02 o
   9   3   0       45.60       48.82      3.84 o
  10   3   0       49.81       45.00      3.33 o
  11   3   0       28.60       31.91      3.03 o
 -10   4   0       71.35       79.31      6.78 o
  -9   4   0       35.28       26.89      5.46 o
  -8   4   0       35.94       43.97      3.30 o
  -7   4   0      416.34      429.07      7.25 o
  -6   4   0      116.74      115.37      3.20 o
  -5   4   0      678.99      656.95     12.41 o
  -4   4   0      167.35      173.69      3.97 o
  -3   4   0       51.55       38.93      1.71 o
  -2   4   0     1096.10     1061.07     15.29 o
  -1   4   0       71.50       60.95      1.69 o
   0   4   0      609.45      660.09      9.05 o
   1   4   0      105.22      118.55      2.16 o
   2   4   0     1120.06     1135.86     11.02 o
   3   4   0       17.92       17.84      0.69 o
   4   4   0      243.00      201.18      3.21 o
   5   4   0       91.79       96.27      2.05 o
   6   4   0       13.67       10.69      0.83 o
   7   4   0      137.89      126.21      3.37 o
   8   4   0       10.86       11.95      1.05 o
   9   4   0       99.26       93.63      4.59 o
  10   4   0       16.48       21.51      2.42 o
  11   4   0        6.35        5.66      1.68 o
  -9   5   0       16.40       20.19      2.52 o
  -8   5   0      112.31      111.88      7.65 o
  -7   5   0       87.39       92.67      3.84 o
  -6   5   0        2.99        3.39      0.68 o
  -5   5   0      478.61      484.87      9.23 o
  -4   5   0      229.81      221.63      5.20 o
  -3   5   0      389.79      368.39      3.87 o
  -2   5   0       57.05       48.55      2.18 o
  -1   5   0      495.53      543.19     12.62 o
   0   5   0      189.08      177.93      3.29 o
   1   5   0      205.07      239.97      3.29 o
   2   5   0       61.89       68.96      1.86 o
   3   5   0      667.48      703.11      7.46 o
   4   5   0        5.39        6.41      0.64 o
   5   5   0       30.73       26.23      1.09 o
   6   5   0      106.78      100.89      4.95 o
   7   5   0        0.10        0.26      0.94 o
   8   5   0        3.71        2.64      0.71 o
   9   5   0        0.23        0.96      0.95 o
  10   5   0       58.60       56.42      3.94 o
  11   5   0        2.16        4.24      2.13 o
  -8   6   0       44.91       47.84      5.27 o
  -7   6   0       13.88       14.47      2.23 o
  -6   6   0       61.83       53.35      3.86 o
  -5   6   0        0.59        0.48      0.41 o
  -4   6   0       84.79       77.43      3.12 o
  -3   6   0        3.25        3.27      0.72 o
  -2   6   0       29.67       27.41      1.63 o
  -1   6   0        0.24        0.53      0.55 o
   0   6   0      140.27      127.36      3.46 o
   1   6   0      694.80      686.43      7.93 o
   2   6   0       60.09       63.52      1.36 o
   3   6   0      766.02      726.50      7.96 o
   4   6   0      340.93      343.42      6.27 o
   5   6   0      135.56      141.67      3.89 o
   6   6   0       94.58       95.18      2.84 o
   7   6   0       62.54       51.33      2.63 o
   8   6   0        0.95        1.34      0.80 o
   9   6   0        2.75        2.52      1.93 o
  10   6   0       61.20       52.59      5.53 o
  -7   7   0       23.90       26.86      3.96 o
  -6   7   0       29.87       35.17      2.42 o
  -5   7   0      148.34      148.57      5.11 o
  -4   7   0        4.83        6.50      1.22 o
  -3   7   0       51.51       54.42      3.00 o
  -2   7   0      485.65      486.67     10.23 o
  -1   7   0      123.83      132.41      4.72 o
   0   7   0       69.98       71.72      3.44 o
   1   7   0        0.19        0.27      0.41 o
   2   7   0      189.67      195.92      5.42 o
   3   7   0      157.26      164.18      4.58 o
   4   7   0      298.30      298.98      6.00 o
   5   7   0      124.24      117.59      3.67 o
   6   7   0        5.38        3.03      1.71 o
   7   7   0        1.86        1.38      1.19 o
   8   7   0       16.92       15.74      2.43 o
   9   7   0       74.44       84.71      6.68 o
  10   7   0       12.29        5.51      2.42 o
  -6   8   0       11.92       13.00      2.54 o
  -5   8   0        6.74        4.77      1.15 o
  -4   8   0        6.69        7.27      2.72 o
  -3   8   0       22.70       23.48      2.62 o
  -2   8   0        9.64        7.65      1.42 o
  -1   8   0      242.55      232.12      6.94 o
   0   8   0       46.12       45.98      4.25 o
   1   8   0      236.90      213.18      6.64 o
   2   8   0       88.57       95.75      2.78 o
   3   8   0      173.43      168.77      5.37 o
   4   8   0       97.58       95.85      4.62 o
   5   8   0      191.83      199.31      6.74 o
   6   8   0       52.60       61.42      3.70 o
   7   8   0       81.51       95.48      6.27 o
   8   8   0       19.47       17.36      2.72 o
   9   8   0        0.37       -2.18      2.18 o
  -5   9   0       56.54       56.09      5.30 o
  -4   9   0       91.87       90.20      6.71 o
  -3   9   0       73.99       69.66      3.90 o
  -2   9   0      197.69      189.18      6.60 o
  -1   9   0      127.61      133.86      5.47 o
   0   9   0        0.48        0.71      1.06 o
   1   9   0       18.30       20.38      2.25 o
   2   9   0      253.71      253.26      7.89 o
   3   9   0       25.59       27.28      2.60 o
   4   9   0       12.82       11.78      4.31 o
   5   9   0      176.76      189.21      6.94 o
   6   9   0        4.97        3.86      1.93 o
   7   9   0      326.27      365.18     13.98 o
   8   9   0       44.85       47.08      4.69 o
  -4  10   0      115.46      116.60      8.19 o
  -3  10   0       48.47       53.00      5.58 o
  -2  10   0       13.17       11.69      3.92 o
  -1  10   0      194.92      182.92      6.87 o
   0  10   0        0.41        0.92      1.43 o
   1  10   0       34.86       33.20      2.93 o
   2  10   0      154.32      152.95      7.18 o
   3  10   0        2.18        4.14      1.58 o
   4  10   0       58.03       60.66      4.08 o
   5  10   0      126.51      129.12      6.07 o
   6  10   0       53.80       62.50      4.29 o
   7  10   0       12.92       15.26      3.11 o
   8  10   0       18.77       23.63      3.89 o
  -1  11   0        4.47        6.51      2.18 o
   0  11   0        3.44       -0.19      1.48 o
   1  11   0       30.68       36.99      4.45 o
   2  11   0       36.09       36.17      4.49 o
   3  11   0       36.16       42.46      5.01 o
   4  11   0      135.32      163.62      9.98 o
  -3 -11   1        0.15       -1.85      2.10 o
  -2 -11   1       25.45       28.28      4.27 o
  -1 -11   1        8.33        6.91      2.60 o
   0 -11   1       11.81        9.70      2.72 o
   1 -11   1        1.14        6.53      2.43 o
  -7 -10   1       15.70       13.05      3.01 o
  -6 -10   1       83.08       83.00      6.91 o
  -5 -10   1       87.73       90.05      5.16 o
  -4 -10   1       69.30       78.23      4.76 o
  -3 -10   1      282.74      282.88      9.21 o
  -2 -10   1       11.53        9.73      1.80 o
  -1 -10   1       78.14       78.82      4.65 o
   0 -10   1      391.46      412.52     11.25 o
   1 -10   1       25.32       24.58      2.67 o
   2 -10   1       42.33       39.67      3.30 o
   3 -10   1       46.70       35.17      3.28 o
  -8  -9   1        0.00        4.11      2.04 o
  -7  -9   1       38.93       43.40      3.46 o
  -6  -9   1      162.64      168.93      6.75 o
  -5  -9   1       16.27       19.15      2.34 o
  -4  -9   1       39.20       40.94      3.26 o
  -3  -9   1      318.64      321.71      9.40 o
  -2  -9   1       43.94       35.37      3.08 o
  -1  -9   1      108.71      116.82      5.36 o
   0  -9   1      196.49      186.34      6.83 o
   1  -9   1       12.76        9.35      1.72 o
   2  -9   1       49.09       47.76      3.79 o
   3  -9   1      280.01      283.57      8.55 o
   4  -9   1       19.27       23.87      2.44 o
   5  -9   1       92.83       86.08      6.67 o
  -8  -8   1       51.72       65.33      5.21 o
  -7  -8   1        0.64        1.07      1.07 o
  -6  -8   1       69.28       69.29      4.06 o
  -5  -8   1      166.75      177.23      6.44 o
  -4  -8   1      146.88      152.22      6.43 o
  -3  -8   1       23.06       23.78      1.53 o
  -2  -8   1        0.26        0.40      0.49 o
  -1  -8   1      268.67      269.82      7.92 o
   0  -8   1       23.06       13.26      1.77 o
   1  -8   1       36.01       34.73      3.07 o
   2  -8   1       34.88       36.18      2.77 o
   3  -8   1        1.44        0.95      1.16 o
   4  -8   1        2.48        2.47      1.04 o
   5  -8   1       35.93       39.61      2.98 o
   6  -8   1        3.20        5.09      1.88 o
  -9  -7   1        6.85        4.31      2.15 o
  -8  -7   1       16.90       17.59      2.58 o
  -7  -7   1      122.42      124.12      5.08 o
  -6  -7   1       23.63       27.98      2.38 o
  -5  -7   1      107.07      105.81      3.55 o
  -4  -7   1      761.98      796.43     11.68 o
  -3  -7   1       57.27       61.19      2.39 o
  -2  -7   1      189.29      175.97      3.88 o
  -1  -7   1       39.68       44.82      2.85 o
   0  -7   1       18.22       14.95      1.69 o
   1  -7   1       83.07       74.80      3.66 o
   2  -7   1      177.14      171.43      5.72 o
   3  -7   1        0.92        0.86      0.92 o
   4  -7   1      295.90      277.65      7.57 o
   5  -7   1       14.66       13.41      2.13 o
   6  -7   1       68.71       67.06      3.59 o
 -10  -6   1       23.96       29.37      4.43 o
  -9  -6   1        4.39        5.31      2.24 o
  -8  -6   1       12.95       16.44      1.81 o
  -7  -6   1       81.66       76.57      4.60 o
  -6  -6   1       27.41       35.73      2.49 o
  -5  -6   1      995.52     1007.36     13.79 o
  -4  -6   1      206.92      217.52      5.73 o
  -3  -6   1        6.64        9.85      0.97 o
  -2  -6   1      192.97      171.15      3.34 o
  -1  -6   1      222.16      209.23      4.07 o
   0  -6   1      213.26      204.61      4.77 o
   1  -6   1      243.98      229.87      6.27 o
   2  -6   1      360.36      350.62      8.11 o
   3  -6   1       37.99       39.94      2.51 o
   4  -6   1      958.50      922.66     16.08 o
   5  -6   1        0.15        0.03      0.47 o
   6  -6   1       31.26       29.44      1.98 o
   7  -6   1       58.11       53.94      3.29 o
   8  -6   1       26.28       28.94      4.20 o
 -10  -5   1      104.69       92.73      5.06 o
  -9  -5   1        4.56        5.30      2.02 o
  -8  -5   1      921.12      847.09     14.87 o
  -7  -5   1       15.35       16.75      1.93 o
  -6  -5   1      301.91      289.43     14.75 o
  -5  -5   1      146.01      135.60      2.25 o
  -4  -5   1      237.60      233.07      3.48 o
  -3  -5   1      377.28      375.93      5.04 o
  -2  -5   1      126.21      115.39      2.65 o
  -1  -5   1       44.10       43.63      1.34 o
   0  -5   1       75.77       88.01      2.38 o
   1  -5   1      326.38      314.15      5.00 o
   2  -5   1      123.50      137.94      3.09 o
   3  -5   1     1109.00     1136.25     22.84 o
   4  -5   1      570.82      574.25      8.00 o
   5  -5   1        1.06        0.94      0.76 o
   6  -5   1      152.48      177.31      4.18 o
   7  -5   1       10.58        8.20      1.34 o
   8  -5   1       26.08       26.34      3.86 o
   9  -5   1       44.62       40.20      5.06 o
 -11  -4   1        0.01        1.08      1.77 o
 -10  -4   1       30.86       30.55      4.40 o
  -9  -4   1       94.26       99.81      4.80 o
  -8  -4   1        0.15        1.16      0.54 o
  -7  -4   1       79.14       72.74      2.62 o
  -6  -4   1      212.06      232.45      6.66 o
  -5  -4   1      245.17      246.17      3.78 o
  -4  -4   1        0.01        0.56      0.37 o
  -3  -4   1      768.32      796.48      9.56 o
  -2  -4   1     1646.83     1754.78     21.09 o
  -1  -4   1      379.18      373.57      5.00 o
   0  -4   1     5562.62     5992.44     59.92 o
   1  -4   1      324.72      350.60      4.99 o
   2  -4   1      525.62      568.25      7.06 o
   3  -4   1     1553.09     1619.95     14.06 o
   4  -4   1      398.96      428.98      5.17 o
   5  -4   1      276.92      296.38      6.52 o
   6  -4   1      400.18      436.37     11.45 o
   7  -4   1       51.85       54.23      2.22 o
   8  -4   1       50.63       50.58      4.14 o
   9  -4   1       86.56       89.78      5.02 o
 -11  -3   1       83.70       89.50      4.98 o
 -10  -3   1        6.22        7.83      1.72 o
  -9  -3   1      169.09      177.99      9.12 o
  -8  -3   1        8.72        8.38      0.82 o
  -7  -3   1        1.72        1.23      0.47 o
  -6  -3   1      132.55      121.53      2.49 o
  -5  -3   1      736.31      767.97      7.14 o
  -4  -3   1      340.21      376.41      4.15 o
  -3  -3   1      207.39      184.51      2.79 o
  -2  -3   1     3794.09     3950.35     48.71 o
  -1  -3   1      547.51      552.51      7.42 o
   0  -3   1      956.80      945.54     11.18 o
   1  -3   1      897.67      936.84      9.67 o
   2  -3   1      249.55      256.56      4.15 o
   3  -3   1      248.57      233.93      3.14 o
   4  -3   1      519.79      579.39      6.17 o
   5  -3   1      114.32      114.87      2.92 o
   6  -3   1      392.88      400.13      9.13 o
   7  -3   1       55.79       59.53      2.17 o
   8  -3   1      225.74      224.23      7.36 o
   9  -3   1      174.52      178.35      9.33 o
  10  -3   1        3.79        3.62      1.94 o
 -11  -2   1       21.28       14.13      2.23 o
 -10  -2   1       72.10       72.19      4.19 o
  -9  -2   1        0.04       -1.15      1.15 o
  -8  -2   1       87.93       85.28      4.02 o
  -7  -2   1      122.68      120.99      2.62 o
  -6  -2   1       26.34       34.86      1.17 o
  -5  -2   1       23.69       22.84      0.80 o
  -4  -2   1     1307.22     1389.86     12.83 o
  -3  -2   1      622.99      633.31      5.59 o
  -2  -2   1       77.12       66.15      1.34 o
  -1  -2   1       96.83       88.40      1.71 o
   0  -2   1      102.74      101.02      2.12 o
   1  -2   1     1407.17     1446.91     16.84 o
   2  -2   1      480.72      463.82      5.52 o
   3  -2   1       78.88       57.52      1.48 o
   4  -2   1      125.84      134.88      2.22 o
   5  -2   1        0.46        0.01      0.35 o
   6  -2   1      337.68      365.13      5.84 o
   7  -2   1      231.79      238.74      3.94 o
   8  -2   1        0.17        1.35      2.33 o
   9  -2   1       20.85       20.04      3.68 o
  10  -2   1        3.78        3.42      1.18 o
 -11  -1   1       37.26       34.70      3.11 o
 -10  -1   1      229.84      217.45      7.44 o
  -9  -1   1       27.92       25.34      2.45 o
  -8  -1   1     1155.71     1153.89     16.30 o
  -7  -1   1       46.74       43.28      2.08 o
  -6  -1   1       18.05       18.84      1.12 o
  -5  -1   1     1948.78     2005.03     19.00 o
  -4  -1   1     1370.25     1335.19     11.12 o
  -3  -1   1      672.31      730.59      5.68 o
  -2  -1   1     7143.67     6859.61     46.68 o
  -1  -1   1     1296.35     1297.07     11.61 o
   0  -1   1      650.24      654.43      6.68 o
   1  -1   1     3397.46     3390.97     24.75 o
   2  -1   1      163.08      165.22      2.04 o
   3  -1   1        9.31        8.90      0.57 o
   4  -1   1      113.79      161.89      2.23 o
   5  -1   1      729.55      796.32      9.75 o
   6  -1   1       10.83       11.33      1.09 o
   7  -1   1       45.49       44.31      2.21 o
   8  -1   1      161.52      159.52      5.73 o
   9  -1   1        0.29       -0.81      1.02 o
  10  -1   1       51.99       64.44      4.12 o
  11  -1   1       10.73       12.81      3.02 o
 -11   0   1      118.10      119.86      5.80 o
 -10   0   1      482.70      483.92     11.89 o
  -9   0   1      240.52      234.16      7.34 o
  -8   0   1      188.25      186.29      4.73 o
  -7   0   1     2213.53     2204.72     36.45 o
  -6   0   1      183.54      175.04      3.47 o
  -5   0   1     2029.28     2098.26     19.79 o
  -4   0   1     2390.35     2433.20     23.98 o
  -3   0   1       70.88       83.12      1.22 o
  -2   0   1     2766.67     2789.14     19.69 o
  -1   0   1      110.35      113.27      1.45 o
   0   0   1      916.52      826.36     33.68 o
   1   0   1        9.79       12.60      0.56 o
   2   0   1     3099.37     3035.32     23.17 o
   3   0   1      300.21      319.80      2.99 o
   4   0   1      630.11      635.59      9.39 o
   5   0   1      761.00      712.98     22.58 o
   6   0   1      468.79      510.71     12.47 o
   7   0   1        1.31        0.64      0.81 o
   8   0   1       65.97       57.55      3.33 o
   9   0   1        2.53        5.12      1.22 o
  10   0   1        1.30        0.35      1.05 o
  11   0   1       22.12       27.52      2.89 o
 -11   1   1       22.18       25.65      3.77 o
 -10   1   1      183.87      176.47      6.75 o
  -9   1   1      160.03      173.86     10.66 o
  -8   1   1        4.95        4.05      0.87 o
  -7   1   1     1514.92     1498.43     28.25 o
  -6   1   1       34.62       37.16      1.52 o
  -5   1   1      660.56      655.22     14.44 o
  -4   1   1     1653.00     1742.42     26.77 o
  -3   1   1       24.91       32.13      1.23 o
  -2   1   1     3957.02     3746.83     45.23 o
  -1   1   1      993.94     1031.69     16.80 o
   0   1   1     1153.85     1124.97     30.60 o
   1   1   1     2297.91     2264.00     14.52 o
   2   1   1      940.86      990.69      8.45 o
   3   1   1      175.23      184.66      3.32 o
   4   1   1       44.99       45.29      1.13 o
   5   1   1      223.79      238.69      5.73 o
   6   1   1       16.84        9.76      0.90 o
   7   1   1        3.10        3.59      0.96 o
   8   1   1      146.91      138.96      5.17 o
   9   1   1       14.55       11.04      1.62 o
  10   1   1       22.04       25.62      2.60 o
  11   1   1        0.91        1.88      2.75 o
 -11   2   1        1.31        3.15      1.67 o
 -10   2   1       58.31       67.12      5.38 o
  -9   2   1        0.77        0.65      1.05 o
  -8   2   1       38.32       38.18      2.05 o
  -7   2   1        2.30        0.87      0.83 o
  -6   2   1        7.74        4.97      0.49 o
  -5   2   1        7.64       13.15      0.86 o
  -4   2   1      151.69      174.36      3.25 o
  -3   2   1      601.62      666.07      8.11 o
  -2   2   1       20.56       18.53      1.65 o
  -1   2   1        0.33        0.95      0.34 o
   0   2   1        7.21        8.23      0.36 o
   1   2   1     2691.59     2522.30     22.20 o
   2   2   1     1719.09     1628.58     27.43 o
   3   2   1      459.84      437.28      4.62 o
   4   2   1      486.34      486.29      4.71 o
   5   2   1      188.01      193.05      3.12 o
   6   2   1        3.98        4.35      0.38 o
   7   2   1      173.33      170.68      4.34 o
   8   2   1      224.57      215.20      6.52 o
   9   2   1      219.97      228.65      7.24 o
  10   2   1       25.57       27.66      2.89 o
  11   2   1        0.65       -0.04      1.15 o
 -10   3   1        2.11        1.90      1.23 o
  -9   3   1        1.65        1.70      1.01 o
  -8   3   1       82.13       83.95      4.23 o
  -7   3   1       10.67        8.39      1.13 o
  -6   3   1      177.61      178.44      3.84 o
  -5   3   1      209.33      224.48      4.34 o
  -4   3   1       20.27       22.83      1.22 o
  -3   3   1     1131.13     1139.30     17.53 o
  -2   3   1      292.35      288.16      4.25 o
  -1   3   1        3.89        6.58      0.41 o
   0   3   1     1476.61     1432.40     12.56 o
   1   3   1      432.40      441.92      7.36 o
   2   3   1      844.81      843.89      6.86 o
   3   3   1       12.74       18.28      0.78 o
   4   3   1      135.49      152.52      2.30 o
   5   3   1      100.29      127.48      2.19 o
   6   3   1      136.67      138.43      2.90 o
   7   3   1      248.43      214.59      5.25 o
   8   3   1        0.04       -1.02      1.02 o
   9   3   1       13.64       17.08      1.94 o
  10   3   1       20.33       14.99      3.86 o
  11   3   1       34.51       32.99      3.15 o
 -10   4   1        7.32        4.86      2.06 o
  -9   4   1      113.42       98.30      9.40 o
  -8   4   1        2.37        4.06      4.05 o
  -7   4   1        1.24        0.65      0.53 o
  -6   4   1      143.11      147.64      4.46 o
  -5   4   1        6.15        6.11      0.77 o
  -4   4   1      310.69      332.18      5.77 o
  -3   4   1      188.52      168.83      4.15 o
  -2   4   1      324.25      337.77      8.03 o
  -1   4   1       59.66       77.58      1.55 o
   0   4   1      229.86      222.66      2.42 o
   1   4   1        4.79        6.16      0.42 o
   2   4   1       65.74       75.55      1.62 o
   3   4   1      274.29      283.13      3.95 o
   4   4   1        6.44        6.61      0.49 o
   5   4   1      208.40      207.44      3.08 o
   6   4   1        4.55        4.60      0.54 o
   7   4   1      122.86      126.18      3.34 o
   8   4   1      460.93      448.45      7.28 o
   9   4   1        5.49        6.18      1.48 o
  10   4   1       68.84       68.33      6.97 o
  11   4   1        1.18        0.20      1.11 o
  -9   5   1       10.21       13.13      2.03 o
  -8   5   1       18.67       24.96      2.85 o
  -7   5   1        0.39       -0.72      0.74 o
  -6   5   1       10.72       11.54      1.38 o
  -5   5   1        6.02        5.28      0.96 o
  -4   5   1       12.25        9.14      0.85 o
  -3   5   1        0.61        0.86      0.37 o
  -2   5   1       31.13       32.66      1.08 o
  -1   5   1      311.94      342.60      4.92 o
   0   5   1       44.51       37.35      0.88 o
   1   5   1      229.73      268.92      3.79 o
   2   5   1      518.37      481.29      7.91 o
   3   5   1       32.13       38.88      1.30 o
   4   5   1       97.17      112.58      2.64 o
   5   5   1      401.68      401.49      5.01 o
   6   5   1        2.12        2.64      0.96 o
   7   5   1        1.26        2.78      0.73 o
   8   5   1       46.38       44.25      2.54 o
   9   5   1        8.08        6.98      2.79 o
  10   5   1        0.37        0.09      1.62 o
  11   5   1       35.18       39.78      3.43 o
  -9   6   1        2.71        1.22      1.76 o
  -8   6   1        4.00        5.00      2.29 o
  -7   6   1       55.34       55.06      3.13 o
  -6   6   1       12.39       11.33      1.38 o
  -5   6   1      217.37      211.80      5.55 o
  -4   6   1      371.88      349.51      5.09 o
  -3   6   1      348.06      346.67      5.03 o
  -2   6   1      124.00      131.93      3.40 o
  -1   6   1        0.58        1.77      0.33 o
   0   6   1       15.69       14.83      0.97 o
   1   6   1       45.00       55.67      1.61 o
   2   6   1       38.48       39.85      1.17 o
   3   6   1       85.20       87.71      2.12 o
   4   6   1        2.33        1.69      0.49 o
   5   6   1       83.96       76.35      1.98 o
   6   6   1       81.58       77.73      3.78 o
   7   6   1      459.77      385.46      8.07 o
   8   6   1       16.33       17.83      1.20 o
   9   6   1       51.92       43.98      3.23 o
  10   6   1       87.06       85.24      4.85 o
  -8   7   1        6.75        3.66      1.96 o
  -7   7   1        4.46        5.65      2.26 o
  -6   7   1       25.68       25.84      2.38 o
  -5   7   1      101.55      101.19      5.54 o
  -4   7   1       45.47       41.26      1.42 o
  -3   7   1       55.48       56.01      2.87 o
  -2   7   1       23.62       21.26      2.05 o
  -1   7   1        5.09        3.60      1.16 o
   0   7   1       30.26       28.79      2.80 o
   1   7   1       18.51       16.09      0.91 o
   2   7   1        8.40        8.79      0.67 o
   3   7   1      914.34      920.35     12.31 o
   4   7   1      703.26      715.31     10.96 o
   5   7   1      104.73       99.85      3.33 o
   6   7   1        4.97        3.67      1.46 o
   7   7   1        1.36        0.29      0.47 o
   8   7   1      201.59      195.00      6.26 o
   9   7   1        4.15        5.48      1.13 o
  10   7   1       37.62       36.46      4.68 o
  -6   8   1       50.41       48.92      4.49 o
  -5   8   1        6.97        3.35      1.34 o
  -4   8   1       17.06       16.88      3.37 o
  -3   8   1       93.54       92.96      4.00 o
  -2   8   1        3.55        3.80      1.02 o
  -1   8   1       87.91       80.38      3.75 o
   0   8   1       15.29       11.21      2.09 o
   1   8   1       24.24       23.76      1.10 o
   2   8   1       34.13       37.85      1.34 o
   3   8   1      203.21      191.24      4.51 o
   4   8   1       90.46       88.14      3.10 o
   5   8   1        3.85        5.20      0.97 o
   6   8   1       11.21       15.59      2.73 o
   7   8   1       49.10       53.55      4.59 o
   8   8   1       85.47       88.89      5.00 o
   9   8   1       40.43       46.51      3.25 o
  10   8   1       72.91       79.36      6.91 o
  -5   9   1        6.65        6.54      2.06 o
  -4   9   1       10.39       10.79      2.59 o
  -3   9   1       55.68       50.16      3.20 o
  -2   9   1       25.12       24.26      2.28 o
  -1   9   1      114.28      109.48      4.71 o
   0   9   1      292.61      279.79      7.97 o
   1   9   1       92.60       81.50      4.14 o
   2   9   1       24.16       22.61      2.31 o
   3   9   1       11.76        9.16      1.67 o
   4   9   1        6.02        3.93      1.27 o
   5   9   1       11.39        6.73      1.53 o
   6   9   1       83.80       91.30      6.55 o
   7   9   1       18.46       26.71      3.71 o
   8   9   1       18.75       21.01      2.38 o
   9   9   1       46.19       37.91      4.80 o
  -4  10   1       32.01       31.67      4.43 o
  -3  10   1       22.09       27.83      4.10 o
  -2  10   1       49.03       50.38      3.59 o
  -1  10   1        0.92        1.31      0.99 o
   0  10   1       75.28       86.20      5.99 o
   1  10   1        9.95       10.53      1.81 o
   2  10   1       20.90       18.70      2.28 o
   3  10   1       27.79       33.01      3.03 o
   4  10   1       21.46       19.50      5.47 o
   5  10   1      105.36      119.00      5.67 o
   6  10   1       11.55       11.78      2.93 o
   7  10   1       32.52       34.40      4.52 o
   8  10   1       89.76      106.49      7.49 o
  -1  11   1       11.11       12.16      2.54 o
   0  11   1       91.84       89.05      4.89 o
   1  11   1       31.85       36.78      3.22 o
   2  11   1       22.64       28.83      2.92 o
   3  11   1      273.15      309.08      9.76 o
   4  11   1        9.60        8.46      1.88 o
   5  11   1        3.78        3.16      1.41 o
   6  11   1      171.77      221.37     11.91 o
   7  11   1        0.60        0.51      1.76 o
   1  12   1       16.72       14.48      3.04 o
   2  12   1        3.50        5.45      1.98 o
   3  12   1       63.29       68.73      6.33 o
  -6 -10   2        7.85       10.72      2.77 o
  -5 -10   2      175.65      172.11     10.25 o
  -4 -10   2        5.51       11.04      2.80 o
  -3 -10   2        0.20        1.63      2.96 o
  -2 -10   2       54.87       51.56      3.97 o
  -1 -10   2       57.23       50.04      4.10 o
   0 -10   2        8.31       11.67      2.00 o
   1 -10   2       61.82       59.93      5.69 o
   2 -10   2      177.01      177.30      9.92 o
   3 -10   2       19.99       20.89      3.47 o
  -8  -9   2        0.96       -0.11      1.76 o
  -7  -9   2      269.58      296.63     12.90 o
  -6  -9   2        3.76        6.17      1.72 o
  -5  -9   2       49.61       54.58      8.29 o
  -4  -9   2      200.00      219.43      7.89 o
  -3  -9   2       23.21       24.29      2.72 o
  -2  -9   2      110.98      122.24      5.68 o
  -1  -9   2       37.06       37.93      3.21 o
   0  -9   2        2.50        2.66      1.35 o
   1  -9   2       66.97       73.45      4.30 o
   2  -9   2        6.60        4.23      1.55 o
   3  -9   2        3.25        4.15      1.98 o
   4  -9   2        0.92        2.57      1.16 o
   5  -9   2       30.24       33.58      4.38 o
  -8  -8   2      115.57      141.93      6.10 o
  -7  -8   2       17.46       19.42      2.29 o
  -6  -8   2       38.29       37.07      3.04 o
  -5  -8   2        0.11        0.56      1.06 o
  -4  -8   2       10.01       11.33      1.81 o
  -3  -8   2        3.86        3.20      2.36 o
  -2  -8   2        3.35        6.83      1.40 o
  -1  -8   2        0.04        0.09      0.49 o
   0  -8   2        7.09        5.88      1.40 o
   1  -8   2      204.47      227.45      7.53 o
   2  -8   2      132.90      131.29      5.51 o
   3  -8   2        2.36        3.39      1.22 o
   4  -8   2       19.36       24.02      2.44 o
   5  -8   2       23.67       23.32      2.49 o
   6  -8   2        5.51        4.08      1.68 o
  -9  -7   2       19.71       15.20      3.48 o
  -8  -7   2        4.04        1.79      1.43 o
  -7  -7   2        4.97        3.14      1.14 o
  -6  -7   2      162.82      150.07      5.75 o
  -5  -7   2        3.88        5.96      1.33 o
  -4  -7   2      428.34      422.89      7.76 o
  -3  -7   2      105.30       95.26      3.11 o
  -2  -7   2       78.36       80.60      2.56 o
  -1  -7   2      439.24      411.24     16.31 o
   0  -7   2      642.77      586.17     12.32 o
   1  -7   2       59.69       44.13      3.01 o
   2  -7   2      190.96      175.33      6.91 o
   3  -7   2       70.03       65.77      3.66 o
   4  -7   2        0.01       -0.60      1.01 o
   5  -7   2       65.39       59.63      3.54 o
   6  -7   2        0.32        1.49      1.46 o
  -9  -6   2       86.82       76.58      6.55 o
  -8  -6   2        8.65        7.11      1.43 o
  -7  -6   2       82.90       81.05      3.97 o
  -6  -6   2       42.69       41.67      2.80 o
  -5  -6   2      140.68      135.13      4.97 o
  -4  -6   2      308.98      298.07     13.24 o
  -3  -6   2     1538.41     1492.31     28.25 o
  -2  -6   2       34.21       32.07      1.58 o
  -1  -6   2       48.08       39.55      1.26 o
   0  -6   2      440.11      415.02      9.33 o
   1  -6   2       39.17       37.98      2.55 o
   2  -6   2      195.16      175.39      5.63 o
   3  -6   2       20.36       19.42      1.90 o
   4  -6   2       73.51       66.09      3.45 o
   5  -6   2       97.12       94.82      6.13 o
   6  -6   2       92.67       96.77      6.41 o
   7  -6   2       47.73       50.82      3.35 o
 -10  -5   2       10.17       10.39      2.70 o
  -9  -5   2       17.46       18.95      3.30 o
  -8  -5   2        3.88        1.80      0.92 o
  -7  -5   2       29.11       36.55      3.56 o
  -6  -5   2       44.46       40.70      2.04 o
  -5  -5   2       56.19       67.55      3.29 o
  -4  -5   2      582.79      566.16     13.50 o
  -3  -5   2        0.04        0.23      0.42 o
  -2  -5   2      629.87      666.18      8.56 o
  -1  -5   2      159.01      139.41      4.91 o
   0  -5   2        6.33        2.32      0.56 o
   1  -5   2        5.38        7.53      0.81 o
   2  -5   2      133.83      125.53      3.54 o
   3  -5   2      274.27      255.05      5.47 o
   4  -5   2      112.42       95.00      5.55 o
   5  -5   2      751.43      748.64      9.01 o
   6  -5   2       22.96       24.63      2.12 o
   7  -5   2       14.85       12.33      1.63 o
   8  -5   2       61.88       64.52      6.07 o
 -11  -4   2        2.76        2.37      1.68 o
 -10  -4   2      190.26      199.95      7.45 o
  -9  -4   2       31.40       32.78      2.87 o
  -8  -4   2        1.07        2.29      0.73 o
  -7  -4   2      558.57      544.23     11.47 o
  -6  -4   2      130.88      135.72      3.52 o
  -5  -4   2      219.03      212.94      3.58 o
  -4  -4   2     1489.09     1536.88     14.93 o
  -3  -4   2       81.18       84.50      2.06 o
  -2  -4   2      216.23      265.39      4.36 o
  -1  -4   2      331.42      282.24      3.93 o
   0  -4   2       71.22       97.81      2.95 o
   1  -4   2       87.04       77.49      2.18 o
   2  -4   2      126.78      113.93      2.71 o
   3  -4   2       71.50       70.67      1.74 o
   4  -4   2      564.24      581.51      7.13 o
   5  -4   2       57.16       54.18      1.78 o
   6  -4   2        0.08        0.05      0.49 o
   7  -4   2       49.22       49.04      2.78 o
   8  -4   2      104.78       95.27      7.02 o
   9  -4   2        1.82        3.73      1.72 o
 -11  -3   2       13.99       22.09      3.83 o
 -10  -3   2       58.26       61.40      4.01 o
  -9  -3   2      211.89      214.08      7.14 o
  -8  -3   2        9.30        9.44      0.95 o
  -7  -3   2      599.60      599.53     10.15 o
  -6  -3   2      157.91      169.77      2.60 o
  -5  -3   2       49.06       41.55      1.36 o
  -4  -3   2      711.74      671.21      7.08 o
  -3  -3   2      363.59      380.85      4.24 o
  -2  -3   2      314.85      318.72      6.76 o
  -1  -3   2      887.86      952.17     10.17 o
   0  -3   2     1350.27     1413.70     13.48 o
   1  -3   2     1697.16     1851.64     17.09 o
   2  -3   2      218.21      236.02      4.22 o
   3  -3   2       50.26       36.80      1.51 o
   4  -3   2      378.98      410.08      5.41 o
   5  -3   2       15.61       18.02      1.00 o
   6  -3   2        0.05        0.36      0.41 o
   7  -3   2        0.02        0.65      0.51 o
   8  -3   2        1.83        0.80      0.66 o
   9  -3   2        5.81        2.16      1.17 o
  10  -3   2       44.92       46.39      5.25 o
 -11  -2   2       29.01       24.15      2.62 o
 -10  -2   2        7.36        3.75      1.23 o
  -9  -2   2      164.72      181.52      6.46 o
  -8  -2   2        9.82        9.57      1.49 o
  -7  -2   2       17.61       15.38      1.13 o
  -6  -2   2       48.52       48.09      1.29 o
  -5  -2   2      155.11      166.13      2.31 o
  -4  -2   2        7.17        5.55      0.46 o
  -3  -2   2       30.24       29.51      0.98 o
  -2  -2   2        0.41        0.74      0.25 o
  -1  -2   2       21.35       16.43      0.63 o
   0  -2   2       11.82        7.63      0.51 o
   1  -2   2      114.41      127.01      1.75 o
   2  -2   2      630.03      678.81      5.79 o
   3  -2   2      203.55      191.06      2.73 o
   4  -2   2       75.57       73.23      1.65 o
   5  -2   2       83.77       87.35      2.60 o
   6  -2   2        3.37        4.44      0.53 o
   7  -2   2      426.13      417.15      7.68 o
   8  -2   2       46.95       40.05      4.13 o
   9  -2   2      108.45       95.95      4.93 o
  10  -2   2       31.90       29.78      3.02 o
 -11  -1   2        5.05        2.85      3.33 o
 -10  -1   2        1.99        1.85      1.08 o
  -9  -1   2        8.56        8.39      1.60 o
  -8  -1   2       15.58       13.71      1.33 o
  -7  -1   2        2.85        2.93      0.64 o
  -6  -1   2       10.86       10.22      1.23 o
  -5  -1   2       16.30       24.77      0.81 o
  -4  -1   2       52.18       48.62      1.07 o
  -3  -1   2       12.23       13.31      0.55 o
  -2  -1   2        1.76        1.34      0.30 o
  -1  -1   2     3489.70     3396.03     26.06 o
   0  -1   2     6063.16     5813.77     49.19 o
   1  -1   2      393.81      375.12      3.70 o
   2  -1   2      122.99      122.57      2.34 o
   3  -1   2      568.99      614.56      5.42 o
   4  -1   2       89.73       83.97      1.65 o
   5  -1   2        4.62        6.62      0.54 o
   6  -1   2        0.02        0.44      0.25 o
   7  -1   2       19.98       25.69      1.72 o
   8  -1   2      122.03      119.99      5.07 o
   9  -1   2        0.02       -1.05      1.05 o
  10  -1   2       76.88       86.99      5.17 o
 -11   0   2       33.64       32.52      3.00 o
 -10   0   2        0.69        0.92      1.09 o
  -9   0   2      379.80      370.61      9.54 o
  -8   0   2      116.01      114.63      3.58 o
  -7   0   2      287.71      279.72      5.57 o
  -6   0   2      135.76      132.03      3.25 o
  -5   0   2       66.31       63.85      1.83 o
  -4   0   2       47.52       51.41      1.19 o
  -3   0   2       87.21       82.68      1.33 o
  -2   0   2     1174.90     1158.88     10.39 o
  -1   0   2     1841.44     1731.48     35.65 o
   0   0   2       63.05       65.99      1.00 o
   1   0   2     2138.98     2125.20     16.56 o
   2   0   2     1057.82     1000.05      7.69 o
   3   0   2      296.73      343.21      3.37 o
   4   0   2      190.64      205.84      2.61 o
   5   0   2      310.35      346.79      4.58 o
   6   0   2        0.44        0.04      0.36 o
   7   0   2      133.11      122.18      4.60 o
   8   0   2      105.33       99.60      8.22 o
   9   0   2        0.03        1.02      1.00 o
  10   0   2       10.66        9.58      1.88 o
  11   0   2       44.24       59.45      4.26 o
 -11   1   2      171.56      178.34      9.72 o
 -10   1   2        1.76        2.35      1.44 o
  -9   1   2        2.99        2.16      1.26 o
  -8   1   2      115.30      112.14      3.50 o
  -7   1   2      236.43      240.56      5.01 o
  -6   1   2       55.11       54.14      3.02 o
  -5   1   2      549.30      511.88      5.78 o
  -4   1   2      167.91      184.18      2.48 o
  -3   1   2      164.70      191.12      2.62 o
  -2   1   2     1524.61     1499.16     14.94 o
  -1   1   2     4446.42     4464.04     52.33 o
   0   1   2      723.45      719.34      8.24 o
   1   1   2     2257.50     2266.87     13.77 o
   2   1   2      300.60      319.93      3.13 o
   3   1   2      458.30      460.61      5.22 o
   4   1   2       80.37       92.80      1.71 o
   5   1   2      111.93      125.34      2.13 o
   6   1   2      286.23      275.27     12.16 o
   7   1   2      221.38      229.19      6.43 o
   8   1   2      121.19      121.84      4.86 o
   9   1   2       50.60       49.32      3.33 o
  10   1   2        0.35        0.91      1.74 o
  11   1   2       22.58       24.99      2.77 o
 -11   2   2        1.30        1.71      1.52 o
 -10   2   2       30.14       31.46      2.94 o
  -9   2   2       29.75       31.06      2.67 o
  -8   2   2       19.36       18.19      1.38 o
  -7   2   2        0.91        0.45      0.50 o
  -6   2   2        0.17        0.81      0.23 o
  -5   2   2      114.54      125.77      2.56 o
  -4   2   2      406.88      419.52      5.82 o
  -3   2   2       12.75       12.19      0.63 o
  -2   2   2      420.62      419.24     20.21 o
  -1   2   2     3246.09     3253.92     31.92 o
   0   2   2      900.39      865.05     20.40 o
   1   2   2      760.25      736.10      5.79 o
   2   2   2      572.77      608.13      5.55 o
   3   2   2       27.90       21.43      0.81 o
   4   2   2      422.75      459.78      4.99 o
   5   2   2       72.13       59.07      1.64 o
   6   2   2      132.25      143.35      3.12 o
   7   2   2      630.14      627.35     11.74 o
   8   2   2      160.47      154.75      5.47 o
   9   2   2        2.89        3.25      2.06 o
  10   2   2        0.57        0.24      1.02 o
  11   2   2       60.08       68.19      5.42 o
 -11   3   2       13.08       11.70      2.95 o
 -10   3   2       10.96       13.05      2.05 o
  -9   3   2       27.28       24.79      2.44 o
  -8   3   2        3.71        4.93      1.20 o
  -7   3   2        8.64        6.54      0.65 o
  -6   3   2      204.75      196.36      4.02 o
  -5   3   2      172.43      178.30      3.74 o
  -4   3   2       10.90       16.97      4.24 o
  -3   3   2        0.49        0.53      0.52 o
  -2   3   2       38.51       45.28      1.69 o
  -1   3   2      116.37       99.45      1.46 o
   0   3   2      725.09      713.17      6.16 o
   1   3   2     1485.51     1540.73     14.39 o
   2   3   2      219.72      213.01      2.44 o
   3   3   2      945.36      954.91     10.95 o
   4   3   2      143.70      153.03      2.38 o
   5   3   2      100.75       99.46      2.20 o
   6   3   2        2.66        2.06      0.37 o
   7   3   2       61.40       68.98      2.11 o
   8   3   2      160.73      149.88      3.68 o
   9   3   2        0.05        0.26      0.95 o
  10   3   2        0.53        1.11      1.13 o
  11   3   2        4.42        4.73      2.43 o
 -10   4   2       29.23       33.42      3.07 o
  -9   4   2       15.11       17.84      2.19 o
  -8   4   2       28.85       23.13      4.68 o
  -7   4   2       42.13       44.69      2.00 o
  -6   4   2       47.04       45.55      3.41 o
  -5   4   2       12.97       12.94      1.15 o
  -4   4   2       35.25       33.13      1.55 o
  -3   4   2       53.85       54.48      1.42 o
  -2   4   2       77.26       93.22      1.77 o
  -1   4   2      301.90      295.95      4.87 o
   0   4   2      593.58      624.04      6.32 o
   1   4   2       36.37       43.35      1.21 o
   2   4   2       34.34       28.97      0.81 o
   3   4   2      437.47      427.35      8.47 o
   4   4   2       72.03       90.03      1.76 o
   5   4   2       22.87       29.56      1.09 o
   6   4   2       21.54       22.59      1.02 o
   7   4   2       17.07       14.51      1.13 o
   8   4   2       61.77       56.78      2.13 o
   9   4   2       69.70       73.40      3.99 o
  10   4   2      156.52      165.04      6.42 o
  11   4   2      186.31      215.04      7.89 o
 -10   5   2        1.11        0.46      1.39 o
  -9   5   2       32.91       29.73      3.19 o
  -8   5   2       75.60       69.11      4.02 o
  -7   5   2       60.54       56.56      2.88 o
  -6   5   2        1.61        0.21      0.47 o
  -5   5   2       18.63       15.97      1.04 o
  -4   5   2       91.05       87.83      2.14 o
  -3   5   2        0.05        0.13      0.35 o
  -2   5   2       39.48       34.22      1.05 o
  -1   5   2       98.16      112.56      2.15 o
   0   5   2     1225.83     1329.27     10.40 o
   1   5   2      454.95      433.33      4.82 o
   2   5   2       83.20       90.17      1.72 o
   3   5   2       10.41        4.25      0.41 o
   4   5   2       76.55       87.87      1.95 o
   5   5   2       93.38       88.99      1.79 o
   6   5   2        4.34        2.04      0.49 o
   7   5   2       13.39       11.05      1.16 o
   8   5   2       18.54       14.93      1.27 o
   9   5   2      132.03      130.30      3.63 o
  10   5   2       13.14       15.74      2.03 o
  11   5   2        9.57       11.98      2.02 o
  -9   6   2        0.04       -1.76      1.76 o
  -8   6   2        2.83        3.39      1.22 o
  -7   6   2       35.26       36.02      3.85 o
  -6   6   2        0.27       -0.45      0.53 o
  -5   6   2      316.87      317.05      5.83 o
  -4   6   2      120.17      115.84      2.56 o
  -3   6   2       21.26       19.68      0.97 o
  -2   6   2      554.92      550.42      6.59 o
  -1   6   2       94.52       99.09      2.11 o
   0   6   2      921.58      939.87      8.76 o
   1   6   2      178.23      183.69      2.71 o
   2   6   2       63.57       72.32      1.46 o
   3   6   2      117.68      110.51      2.39 o
   4   6   2       11.62       15.36      1.04 o
   5   6   2       62.73       63.86      3.17 o
   6   6   2        5.52        3.72      0.68 o
   7   6   2       30.99       26.42      1.39 o
   8   6   2       45.53       38.05      1.75 o
   9   6   2      142.06      147.74      3.62 o
  10   6   2       13.99       10.11      1.86 o
  11   6   2       31.50       20.05      3.54 o
  -8   7   2       31.84       33.65      4.43 o
  -7   7   2       54.35       57.09      5.41 o
  -6   7   2        1.76        0.15      0.87 o
  -5   7   2        4.10        4.39      0.63 o
  -4   7   2      819.93      807.93     10.49 o
  -3   7   2        1.44        1.22      0.47 o
  -2   7   2      532.32      533.92      6.62 o
  -1   7   2      150.30      157.46      2.92 o
   0   7   2      245.00      240.07      3.68 o
   1   7   2      438.83      437.56      5.38 o
   2   7   2       75.01       76.05      1.70 o
   3   7   2     1227.30     1182.39     13.01 o
   4   7   2        0.65        0.23      0.66 o
   5   7   2      104.16       94.63      4.00 o
   6   7   2     1115.65     1152.67     17.27 o
   7   7   2       70.26       69.86      2.57 o
   8   7   2      401.20      354.93      8.13 o
   9   7   2      461.27      486.11     18.39 o
  10   7   2        0.04       -1.38      1.38 o
  -7   8   2       33.54       39.76      4.67 o
  -6   8   2        3.78        1.46      1.46 o
  -5   8   2       35.11       42.04      4.18 o
  -4   8   2       27.62       24.28      1.93 o
  -3   8   2      159.55      164.14      5.00 o
  -2   8   2      140.05      142.13      5.88 o
  -1   8   2        1.98        1.47      0.43 o
   0   8   2      118.38      112.35      4.06 o
   1   8   2      734.72      714.31     10.47 o
   2   8   2       53.89       55.44      1.77 o
   3   8   2       85.82       85.11      2.90 o
   4   8   2     2509.84     2582.80     33.97 o
   5   8   2        5.58        5.88      1.87 o
   6   8   2      956.98      957.11     24.52 o
   7   8   2      316.22      312.40     19.85 o
   8   8   2       54.91       54.23      3.38 o
   9   8   2      214.13      233.53      7.30 o
  10   8   2       29.96       26.25      4.08 o
  -6   9   2       11.65       10.49      2.23 o
  -5   9   2        8.76       10.82      2.47 o
  -4   9   2        0.04       -0.26      1.41 o
  -3   9   2        3.64        2.04      0.94 o
  -2   9   2       52.66       51.50      3.06 o
  -1   9   2       27.97       31.31      2.43 o
   0   9   2       20.39       12.67      1.68 o
   1   9   2      238.09      236.50      5.24 o
   2   9   2       48.53       47.31      2.08 o
   3   9   2       90.52       82.54      3.00 o
   4   9   2      107.87      108.34      4.92 o
   5   9   2       26.42       24.46      3.64 o
   6   9   2       60.98       64.62      5.51 o
   7   9   2       97.34      108.70      7.07 o
   8   9   2        7.97        8.78      1.63 o
   9   9   2      142.08      137.91      7.97 o
  -5  10   2        6.20        6.08      1.67 o
  -4  10   2        2.51        1.72      1.44 o
  -3  10   2       23.16       22.40      3.71 o
  -2  10   2       31.93       28.68      4.06 o
  -1  10   2        0.57        0.20      1.01 o
   0  10   2       49.29       43.89      3.10 o
   1  10   2        6.72       10.41      1.70 o
   2  10   2        7.03        6.94      2.00 o
   3  10   2       44.12       45.57      3.36 o
   4  10   2        3.61        5.31      1.37 o
   5  10   2       13.43       14.32      3.10 o
   6  10   2        0.62       -1.82      1.82 o
   7  10   2        1.90        2.79      1.74 o
   8  10   2        7.34       11.13      2.16 o
  -1  11   2       34.13       37.84      4.89 o
   0  11   2       37.61       50.50      7.46 o
   1  11   2       48.19       48.12      3.51 o
   2  11   2       99.89      107.05      5.32 o
   3  11   2        1.86        0.36      1.34 o
   4  11   2        7.70        6.37      2.23 o
   5  11   2      109.90      126.85      8.88 o
   6  11   2       20.96       22.52      4.10 o
   7  11   2       11.48       14.39      3.39 o
   8  11   2      180.30      233.56     11.95 o
   1  12   2       77.59       82.01      6.34 o
   2  12   2      120.39      130.05      8.22 o
   3  12   2        4.16        4.92      2.14 o
  -1 -10   3       33.76       33.65      4.59 o
   0 -10   3       68.93       67.96      6.46 o
   1 -10   3       39.54       40.43      4.92 o
   2 -10   3       16.34       18.74      3.60 o
  -7  -9   3        1.43       -1.54      2.12 o
  -6  -9   3        2.29        3.52      2.20 o
  -5  -9   3      179.03      186.82      7.57 o
  -4  -9   3       20.01       26.11      2.84 o
  -3  -9   3       23.00       25.61      4.80 o
  -2  -9   3      100.59       86.76      6.74 o
  -1  -9   3       31.96       40.34      3.43 o
   0  -9   3       58.76       72.64      4.54 o
   1  -9   3       63.84       58.48      4.10 o
   2  -9   3       24.68       25.36      2.78 o
   3  -9   3      164.99      178.64      7.21 o
   4  -9   3       54.81       57.91      5.73 o
  -8  -8   3        0.53        0.93      1.66 o
  -7  -8   3       50.99       52.13      6.77 o
  -6  -8   3        1.53        1.45      1.17 o
  -5  -8   3        0.42        0.15      1.97 o
  -4  -8   3        2.55        7.75      1.65 o
  -3  -8   3        5.09        2.84      2.36 o
  -2  -8   3        7.88        6.42      1.73 o
  -1  -8   3        0.61        1.50      1.09 o
   0  -8   3       25.09       28.01      2.65 o
   1  -8   3       16.03       17.06      2.15 o
   2  -8   3        6.82        9.20      2.56 o
   3  -8   3      100.88       96.21      4.94 o
   4  -8   3        6.11        3.29      1.24 o
   5  -8   3        2.84        4.89      1.40 o
  -8  -7   3       37.17       34.09      2.94 o
  -7  -7   3       41.15       50.14      3.46 o
  -6  -7   3       79.73       79.21      4.34 o
  -5  -7   3      138.99      128.14      5.48 o
  -4  -7   3        7.93       11.93      1.38 o
  -3  -7   3       11.66       14.94      1.89 o
  -2  -7   3       62.84       57.13      2.59 o
  -1  -7   3        0.36        0.71      0.25 o
   0  -7   3       16.10       11.05      1.71 o
   1  -7   3       36.22       29.32      3.71 o
   2  -7   3       22.82       26.26      2.47 o
   3  -7   3       21.17       24.64      2.42 o
   4  -7   3        7.54        8.21      1.58 o
   5  -7   3       31.38       29.15      3.49 o
   6  -7   3        7.29        5.19      1.27 o
  -9  -6   3       64.35       65.91      6.41 o
  -8  -6   3       94.14       92.67      4.46 o
  -7  -6   3      127.39      129.18      5.22 o
  -6  -6   3       24.98       24.58      2.33 o
  -5  -6   3      369.68      355.38      9.03 o
  -4  -6   3       56.50       48.47      3.26 o
  -3  -6   3      232.54      216.44      6.68 o
  -2  -6   3       10.53       10.14      2.27 o
  -1  -6   3      185.40      181.62      2.88 o
   0  -6   3        0.67        0.05      0.96 o
   1  -6   3      126.22      109.46      4.59 o
   2  -6   3      270.63      276.95      7.64 o
   3  -6   3      103.77       90.08      6.54 o
   4  -6   3        0.07        0.82      1.04 o
   5  -6   3       53.37       59.62     10.42 o
   6  -6   3        5.65        8.74      1.54 o
   7  -6   3        0.70       -0.40      1.13 o
  -9  -5   3        0.36        4.01      2.08 o
  -8  -5   3        7.82        8.61      2.16 o
  -7  -5   3      170.58      159.24      9.00 o
  -6  -5   3        0.33        0.31      0.29 o
  -5  -5   3       12.87       12.59      1.59 o
  -4  -5   3       99.94       92.11      3.93 o
  -3  -5   3      401.55      413.00     24.20 o
  -2  -5   3      268.68      226.72      6.97 o
  -1  -5   3      125.35      134.13      2.47 o
   0  -5   3       13.18       10.44      0.72 o
   1  -5   3      296.92      280.75     10.86 o
   2  -5   3       49.89       54.94      3.03 o
   3  -5   3      336.79      320.14      7.99 o
   4  -5   3      103.15       84.34     13.02 o
   5  -5   3        0.01       -1.22      1.22 o
   6  -5   3        0.41        0.42      0.87 o
   7  -5   3      183.16      198.75      7.59 o
   8  -5   3       30.16       33.39      4.76 o
 -10  -4   3       17.83       15.23      3.26 o
  -9  -4   3      188.34      160.53      9.33 o
  -8  -4   3       40.92       44.48      2.79 o
  -7  -4   3       47.79       41.37      2.00 o
  -6  -4   3        1.52        2.21      0.66 o
  -5  -4   3      385.47      378.43      7.26 o
  -4  -4   3        1.10        1.45      0.28 o
  -3  -4   3        2.04        0.85      0.44 o
  -2  -4   3      838.10      827.03      9.86 o
  -1  -4   3      215.12      231.50      3.68 o
   0  -4   3      122.69      123.18      2.50 o
   1  -4   3      361.40      337.46      7.84 o
   2  -4   3        0.77        0.40      0.56 o
   3  -4   3      618.03      611.27      8.19 o
   4  -4   3      180.75      185.95      3.42 o
   5  -4   3      447.94      441.57      6.93 o
   6  -4   3        0.02        0.13      0.51 o
   7  -4   3        9.13        8.39      1.32 o
   8  -4   3       80.11       86.61      6.90 o
 -11  -3   3       71.46       62.67      5.98 o
 -10  -3   3       16.33       17.92      2.35 o
  -9  -3   3        2.61        1.90      1.02 o
  -8  -3   3      247.37      252.44      5.37 o
  -7  -3   3      118.70      110.96      3.13 o
  -6  -3   3       79.67       82.15      2.30 o
  -5  -3   3       62.96       59.25      1.74 o
  -4  -3   3      585.38      560.14      6.39 o
  -3  -3   3      136.94      141.61      2.20 o
  -2  -3   3      201.00      189.40      3.89 o
  -1  -3   3       95.82      121.24      2.37 o
   0  -3   3      125.26      141.15      2.27 o
   1  -3   3       24.30       17.56      0.84 o
   2  -3   3       15.38       20.45      0.82 o
   3  -3   3      513.82      493.36      6.43 o
   4  -3   3       35.40       30.86      1.28 o
   5  -3   3        0.96        1.30      0.44 o
   6  -3   3      285.73      273.95      4.59 o
   7  -3   3        0.99        1.41      0.68 o
   8  -3   3       45.73       43.06      2.25 o
   9  -3   3        7.38        3.97      1.97 o
 -11  -2   3       59.72       55.03      5.30 o
 -10  -2   3        9.28        7.49      2.64 o
  -9  -2   3       29.85       26.09      2.48 o
  -8  -2   3        0.73        0.72      0.39 o
  -7  -2   3      252.47      248.50      7.08 o
  -6  -2   3       98.25       92.17      1.82 o
  -5  -2   3       36.36       30.44      1.06 o
  -4  -2   3       75.35       78.35      1.80 o
  -3  -2   3      356.00      322.72      4.33 o
  -2  -2   3       14.45       15.03      0.71 o
  -1  -2   3        1.05        1.60      0.42 o
   0  -2   3      532.03      541.89      5.77 o
   1  -2   3      171.58      176.04      2.46 o
   2  -2   3        0.01        0.58      0.26 o
   3  -2   3      119.71      120.95      1.96 o
   4  -2   3      774.92      779.65     15.89 o
   5  -2   3      222.81      220.56      3.75 o
   6  -2   3      215.22      227.07      4.64 o
   7  -2   3        6.86       12.06      0.87 o
   8  -2   3       31.26       36.96      2.98 o
   9  -2   3       48.21       54.77      3.86 o
  10  -2   3        1.85        1.38      1.25 o
 -11  -1   3        0.83       -0.07      1.43 o
 -10  -1   3        3.68        0.64      2.09 o
  -9  -1   3       52.90       53.58      3.43 o
  -8  -1   3        0.26       -0.39      0.39 o
  -7  -1   3       80.32       82.39      1.99 o
  -6  -1   3       67.58       65.85      1.72 o
  -5  -1   3      395.18      405.24      4.05 o
  -4  -1   3      570.53      615.11      5.67 o
  -3  -1   3      337.85      340.77      4.43 o
  -2  -1   3      382.45      381.16      6.22 o
  -1  -1   3       84.44       91.81      1.95 o
   0  -1   3     1296.39     1273.02     12.07 o
   1  -1   3     1451.46     1532.67     12.71 o
   2  -1   3      177.19      159.81      2.13 o
   3  -1   3      207.45      202.39      2.59 o
   4  -1   3      979.71     1069.55      8.98 o
   5  -1   3      358.76      374.22      5.33 o
   6  -1   3        2.68        0.97      0.34 o
   7  -1   3      114.85       98.04      3.92 o
   8  -1   3        7.67        5.01      1.40 o
   9  -1   3      101.10      104.08      5.14 o
  10  -1   3        1.10        0.41      1.25 o
 -11   0   3       33.77       27.87      3.91 o
 -10   0   3        6.83        5.82      2.07 o
  -9   0   3        1.17       -0.28      1.04 o
  -8   0   3     1130.00     1150.95     18.00 o
  -7   0   3      104.18       91.32      4.94 o
  -6   0   3      613.05      609.67      8.63 o
  -5   0   3       17.21       19.69      0.84 o
  -4   0   3       29.95       32.44      0.91 o
  -3   0   3      431.12      399.83      3.78 o
  -2   0   3       79.44       71.17      1.44 o
  -1   0   3       52.60       51.98      1.30 o
   0   0   3      338.13      347.64      4.09 o
   1   0   3      889.53      880.45      7.08 o
   2   0   3       37.65       36.65      1.13 o
   3   0   3     1076.29     1140.48      9.11 o
   4   0   3      546.85      640.46      5.87 o
   5   0   3        0.48        0.73      0.33 o
   6   0   3       62.70       58.43      1.63 o
   7   0   3       37.68       27.59      1.45 o
   8   0   3       19.56       22.70      2.23 o
   9   0   3        8.00        8.27      1.69 o
  10   0   3        1.59        1.81      1.20 o
 -11   1   3       22.25       21.97      3.53 o
 -10   1   3        1.63        1.55      0.96 o
  -9   1   3      158.35      163.42     10.16 o
  -8   1   3      138.45      139.46      3.90 o
  -7   1   3        4.29        3.91      0.44 o
  -6   1   3        3.40        3.56      0.45 o
  -5   1   3       19.55       20.04      0.89 o
  -4   1   3        4.39        4.43      0.43 o
  -3   1   3      221.96      230.12      3.48 o
  -2   1   3      688.19      720.21      6.96 o
  -1   1   3       59.72       58.87      2.00 o
   0   1   3    10375.11    10159.27     74.53 o
   1   1   3     1461.87     1423.72      9.61 o
   2   1   3       64.38       69.62      1.13 o
   3   1   3        0.11        0.60      0.35 o
   4   1   3       62.21       44.92      1.15 o
   5   1   3      149.02      142.58      2.48 o
   6   1   3       25.57       27.16      1.07 o
   7   1   3       37.27       33.75      1.85 o
   8   1   3      192.31      179.58      6.07 o
   9   1   3        0.07       -0.23      0.96 o
  10   1   3      195.76      204.99      7.39 o
  11   1   3      107.29      135.28      6.32 o
 -11   2   3        4.48        3.05      1.90 o
 -10   2   3       12.73       18.16      2.20 o
  -9   2   3       59.30       60.73      3.65 o
  -8   2   3        1.93        1.64      0.89 o
  -7   2   3       92.44       86.35      2.91 o
  -6   2   3        0.24        0.44      0.32 o
  -5   2   3        0.17        0.21      0.30 o
  -4   2   3      105.86       92.62      1.83 o
  -3   2   3       17.83       13.86      1.60 o
  -2   2   3      134.10      128.44      2.22 o
  -1   2   3     1641.12     1560.46     20.72 o
   0   2   3     2306.78     2331.06     20.36 o
   1   2   3     1647.18     1536.50     12.29 o
   2   2   3        7.63        4.13      0.31 o
   3   2   3        2.68        4.12      0.35 o
   4   2   3       12.57        8.29      0.56 o
   5   2   3      348.22      391.23      4.93 o
   6   2   3       66.39       55.39      1.55 o
   7   2   3       24.69       22.09      1.16 o
   8   2   3      613.57      607.02     10.96 o
   9   2   3        1.36        0.32      1.57 o
  10   2   3       12.38       11.15      1.93 o
  11   2   3        2.62        1.58      1.30 o
 -10   3   3        0.09       -0.84      1.00 o
  -9   3   3        9.98        7.51      1.52 o
  -8   3   3       14.79       12.38      1.64 o
  -7   3   3      108.94      110.70      2.03 o
  -6   3   3       12.67       14.61      0.81 o
  -5   3   3       10.19       11.18      0.68 o
  -4   3   3     1194.37     1317.49     18.82 o
  -3   3   3      222.31      240.30     10.94 o
  -2   3   3      862.35      846.90      9.84 o
  -1   3   3      771.07      766.58     11.19 o
   0   3   3       16.82       16.30      0.51 o
   1   3   3        7.76        7.57      0.48 o
   2   3   3      101.07       96.38      1.39 o
   3   3   3       66.06       66.10      1.34 o
   4   3   3      158.51      151.69      2.35 o
   5   3   3       77.53       82.63      2.14 o
   6   3   3       86.86       81.00      2.57 o
   7   3   3      946.64      916.48     11.90 o
   8   3   3      632.46      590.97      9.63 o
   9   3   3      352.32      348.15      9.24 o
  10   3   3        3.19        4.09      1.40 o
  11   3   3       13.48        8.01      2.62 o
 -10   4   3       10.39       12.28      1.99 o
  -9   4   3        1.37        2.32      1.57 o
  -8   4   3      127.64      120.83     15.75 o
  -7   4   3        8.82        6.74      0.89 o
  -6   4   3       37.64       35.86      2.18 o
  -5   4   3      127.96      104.17      8.58 o
  -4   4   3       30.16       26.08      2.13 o
  -3   4   3       73.13       59.89      2.37 o
  -2   4   3      112.68      100.97      3.05 o
  -1   4   3      110.51      111.83      1.81 o
   0   4   3      163.99      169.20      2.44 o
   1   4   3     1870.87     1937.73     19.28 o
   2   4   3       40.10       41.64      1.05 o
   3   4   3      192.76      196.56      2.42 o
   4   4   3     3011.23     3120.62     23.47 o
   5   4   3       42.08       35.76      1.12 o
   6   4   3      625.00      614.99      9.34 o
   7   4   3      308.32      296.20      5.80 o
   8   4   3        5.50        4.77      1.03 o
   9   4   3      161.14      154.20      5.88 o
  10   4   3      113.89      104.55      5.09 o
  11   4   3        6.39        4.28      1.42 o
  -9   5   3        1.94        3.14      2.89 o
  -8   5   3        6.31        2.99      1.77 o
  -7   5   3        0.04        0.41      0.59 o
  -6   5   3        3.48        2.93      0.38 o
  -5   5   3       75.10       62.51      6.14 o
  -4   5   3        2.33        1.57      0.44 o
  -3   5   3       89.82       89.78      2.50 o
  -2   5   3       35.65       31.60      1.01 o
  -1   5   3       45.57       55.86      1.30 o
   0   5   3      137.14      123.36      2.18 o
   1   5   3      213.75      238.57      3.50 o
   2   5   3      913.47     1010.07     10.57 o
   3   5   3      452.72      393.36      5.45 o
   4   5   3      412.74      388.32     10.42 o
   5   5   3      154.92      176.92      4.11 o
   6   5   3      589.78      542.10      9.25 o
   7   5   3       78.46       84.29      2.47 o
   8   5   3        3.73        2.73      0.73 o
   9   5   3       72.37       69.44      2.62 o
  10   5   3       69.09       78.08      4.39 o
  11   5   3        0.01       -0.66      1.34 o
  -9   6   3       51.08       57.16      3.91 o
  -8   6   3        3.49        3.30      1.23 o
  -7   6   3       25.65       24.86      2.12 o
  -6   6   3      116.93      123.32      4.65 o
  -5   6   3        0.62       -0.01      0.65 o
  -4   6   3        4.02        2.61      0.49 o
  -3   6   3       35.44       30.36      1.05 o
  -2   6   3       18.45       20.50      0.94 o
  -1   6   3        6.80        4.21      0.51 o
   0   6   3       45.15       66.07      1.47 o
   1   6   3      179.02      172.36      2.68 o
   2   6   3       64.62       73.62      1.72 o
   3   6   3      117.96       99.53      2.10 o
   4   6   3      232.30      214.64      4.71 o
   5   6   3       47.83       37.32      1.53 o
   6   6   3       34.86       41.68      1.71 o
   7   6   3        2.80        3.46      0.66 o
   8   6   3      125.16      115.87      3.12 o
   9   6   3        4.69        1.97      0.67 o
  10   6   3        4.67        6.47      1.29 o
  11   6   3       27.73       32.00      2.84 o
  -8   7   3        1.04        1.74      1.18 o
  -7   7   3      218.51      206.47     10.29 o
  -6   7   3      174.41      174.91      4.61 o
  -5   7   3      133.96      130.53      3.75 o
  -4   7   3     1371.63     1347.64     30.37 o
  -3   7   3       11.47       11.41      0.86 o
  -2   7   3      399.58      391.35      6.92 o
  -1   7   3      551.57      540.96      7.78 o
   0   7   3       95.69       90.81      1.76 o
   1   7   3      136.10      138.20      2.20 o
   2   7   3     1127.54     1109.21      9.03 o
   3   7   3       21.31       18.60      0.97 o
   4   7   3       95.37       94.72      3.77 o
   5   7   3      704.23      707.50     10.03 o
   6   7   3        1.17        0.48      0.61 o
   7   7   3      186.54      192.00      4.54 o
   8   7   3       34.19       40.44      1.89 o
   9   7   3        8.77        6.47      0.92 o
  10   7   3       10.15       14.77      2.27 o
  11   7   3      185.00      186.26     10.43 o
  -7   8   3      179.30      179.77      9.80 o
  -6   8   3      165.24      167.87      7.14 o
  -5   8   3       25.14       27.20      3.44 o
  -4   8   3      224.68      215.45     10.45 o
  -3   8   3      568.30      593.31      8.37 o
  -2   8   3        2.19        2.11      0.69 o
  -1   8   3     1308.44     1308.24     13.72 o
   0   8   3      175.88      181.18      3.24 o
   1   8   3      436.17      431.56      4.54 o
   2   8   3     1453.54     1447.83     14.14 o
   3   8   3       13.41       13.49      1.10 o
   4   8   3     1079.33     1084.29     23.86 o
   5   8   3       33.98       37.23      3.94 o
   6   8   3      112.64      116.48      6.82 o
   7   8   3      236.03      223.90      5.01 o
   8   8   3      181.07      177.35      6.10 o
   9   8   3       59.01       66.83      3.73 o
  10   8   3       74.01       63.21      5.96 o
  -5   9   3       13.24       16.87      3.00 o
  -4   9   3       53.16       59.80      5.38 o
  -3   9   3      139.46      138.90      8.27 o
  -2   9   3        0.58        1.45      0.88 o
  -1   9   3      503.10      512.25      7.74 o
   0   9   3      178.34      172.75      4.91 o
   1   9   3      167.16      165.08      3.07 o
   2   9   3       77.16       72.71      2.01 o
   3   9   3      265.53      256.24      6.72 o
   4   9   3       16.02       11.80      2.58 o
   5   9   3      161.19      162.80      8.93 o
   6   9   3       12.58       11.63      2.60 o
   7   9   3       21.99       20.12      2.23 o
   8   9   3       36.14       33.95      2.82 o
   9   9   3       18.04       17.98      2.67 o
  10   9   3      123.39      126.59      8.39 o
  -5  10   3        7.97        7.77      2.33 o
  -4  10   3       37.56       42.57      4.90 o
  -3  10   3        0.40       -0.98      1.50 o
  -2  10   3      129.37      132.04      8.48 o
  -1  10   3        0.03       -0.25      0.85 o
   0  10   3       87.08       79.85      3.99 o
   1  10   3        2.69        6.31      1.34 o
   2  10   3       59.45       61.44      3.69 o
   3  10   3      272.27      283.38     12.58 o
   4  10   3       20.82       21.83      3.48 o
   5  10   3       43.70       41.13      4.85 o
   6  10   3       84.47       97.74      7.32 o
   7  10   3      214.32      233.72     11.47 o
   8  10   3        0.50       -1.37      1.37 o
   9  10   3       48.48       44.05      4.97 o
  -2  11   3       62.10       64.89      6.32 o
  -1  11   3       25.36       27.39      4.56 o
   0  11   3       80.38       83.35      4.42 o
   1  11   3      131.06      133.21      5.76 o
   2  11   3       11.74       13.02      4.17 o
   3  11   3      110.19      116.02      8.36 o
   4  11   3       99.98      108.50      8.26 o
   5  11   3        0.25       -0.17      1.64 o
   6  11   3      163.10      186.78     10.74 o
   7  11   3        4.13        5.81      2.48 o
   8  11   3       34.02       31.26      3.09 o
  -5  -9   4        0.82       -0.97      2.07 o
  -4  -9   4      184.66      205.86     11.43 o
  -3  -9   4      126.37      150.59      6.84 o
  -2  -9   4      113.02      117.21      6.00 o
  -1  -9   4      114.08      110.33     10.46 o
   0  -9   4       43.80       43.94      3.69 o
   1  -9   4      325.62      328.97     14.51 o
   2  -9   4       14.86       16.56      3.35 o
   3  -9   4       38.80       35.75      4.73 o
  -7  -8   4      101.41      108.32      7.65 o
  -6  -8   4       13.11       12.30      2.10 o
  -5  -8   4       73.72       78.89      4.72 o
  -4  -8   4       80.49       76.51      4.61 o
  -3  -8   4        0.53        0.20      1.96 o
  -2  -8   4       74.06       71.17      4.43 o
  -1  -8   4      165.96      171.05      6.90 o
   0  -8   4       16.81       19.77      2.43 o
   1  -8   4       66.00       66.71      4.30 o
   2  -8   4      109.61      104.70      5.39 o
   3  -8   4       14.40       23.05      2.65 o
   4  -8   4      187.88      185.13      7.32 o
   5  -8   4       91.86       89.85      5.08 o
  -8  -7   4        6.10        4.05      1.84 o
  -7  -7   4        0.10        0.84      1.56 o
  -6  -7   4        5.08        5.13      1.66 o
  -5  -7   4        2.87        5.00      1.44 o
  -4  -7   4      283.57      303.08      8.96 o
  -3  -7   4       31.07       36.03      2.99 o
  -2  -7   4      167.78      165.45      5.54 o
  -1  -7   4      306.81      294.99      9.54 o
   0  -7   4      188.02      170.38      4.84 o
   1  -7   4      138.12      138.21      5.82 o
   2  -7   4       22.85       26.30      2.57 o
   3  -7   4       42.83       50.68      3.52 o
   4  -7   4       68.44       57.28      4.71 o
   5  -7   4        0.22       -0.34      1.16 o
   6  -7   4       12.01       12.97      3.38 o
  -8  -6   4      152.33      177.93      6.55 o
  -7  -6   4       12.21       12.98      1.88 o
  -6  -6   4        1.50        0.06      1.09 o
  -5  -6   4       73.52       82.54      4.25 o
  -4  -6   4      155.48      157.92      5.88 o
  -3  -6   4       59.34       66.35      3.74 o
  -2  -6   4       86.12       85.26      2.92 o
  -1  -6   4       15.79        8.44      0.75 o
   0  -6   4        0.02        0.90      0.27 o
   1  -6   4      142.52      159.20      5.90 o
   2  -6   4        0.61        0.80      1.04 o
   3  -6   4      130.32      131.96      5.41 o
   4  -6   4      231.06      242.22     10.62 o
   5  -6   4       19.71       21.34      2.33 o
   6  -6   4      196.81      208.39     16.42 o
  -9  -5   4        2.33       -0.52      1.85 o
  -8  -5   4       13.67       15.27      1.65 o
  -7  -5   4        2.76        4.57      1.29 o
  -6  -5   4      101.23       98.82      6.19 o
  -5  -5   4      701.60      717.26     13.91 o
  -4  -5   4      723.65      702.63     19.95 o
  -3  -5   4      222.17      220.91      6.65 o
  -2  -5   4      140.37      137.56      8.27 o
  -1  -5   4        0.05        0.74      0.52 o
   0  -5   4      548.41      529.45      6.65 o
   1  -5   4      185.12      177.53      6.68 o
   2  -5   4      139.24      139.55     12.95 o
   3  -5   4      439.18      443.73     19.19 o
   4  -5   4      498.06      538.34     16.24 o
   5  -5   4       21.45       19.01      2.87 o
   6  -5   4      133.22      146.16      7.56 o
   7  -5   4       15.25       16.30      2.58 o
  -9  -4   4       73.76       78.65      6.67 o
  -8  -4   4      262.80      255.79     11.51 o
  -7  -4   4       13.40       13.55      1.63 o
  -6  -4   4      247.52      241.81      4.82 o
  -5  -4   4       19.72       20.00      1.18 o
  -4  -4   4      139.91      143.37      2.84 o
  -3  -4   4      162.95      159.08      3.58 o
  -2  -4   4      233.26      229.24      6.39 o
  -1  -4   4       60.82       57.66      1.86 o
   0  -4   4      396.45      416.75      5.09 o
   1  -4   4      174.76      170.74      4.52 o
   2  -4   4      110.63      100.87      3.39 o
   3  -4   4      670.40      665.17     10.69 o
   4  -4   4      292.19      284.76      6.67 o
   5  -4   4        2.37        2.34      0.83 o
   6  -4   4       36.41       37.23      2.68 o
   7  -4   4       18.43       19.56      3.33 o
   8  -4   4       13.77       19.95      3.79 o
 -10  -3   4        1.00       -1.04      2.14 o
  -9  -3   4      181.69      178.73      9.96 o
  -8  -3   4        5.32        1.97      0.85 o
  -7  -3   4       63.67       61.32      2.19 o
  -6  -3   4       42.15       45.68      2.06 o
  -5  -3   4        1.72        1.30      0.38 o
  -4  -3   4       46.87       42.69      1.28 o
  -3  -3   4       20.01       21.09      0.87 o
  -2  -3   4       76.54       89.86      2.85 o
  -1  -3   4       23.70       20.60      0.91 o
   0  -3   4      348.67      394.79      4.79 o
   1  -3   4      137.04      144.44      2.89 o
   2  -3   4      358.37      361.74      4.43 o
   3  -3   4        0.54        0.28      0.36 o
   4  -3   4       33.69       36.67      1.48 o
   5  -3   4       77.12       80.57      2.32 o
   6  -3   4       41.92       44.32      1.89 o
   7  -3   4      110.66      108.85      5.44 o
   8  -3   4       71.74       71.57      6.21 o
   9  -3   4        0.11        1.25      1.43 o
 -11  -2   4       35.82       31.45      4.35 o
 -10  -2   4       33.41       27.78      2.82 o
  -9  -2   4       36.64       41.06      3.11 o
  -8  -2   4        7.61        6.83      1.39 o
  -7  -2   4       37.36       31.07      1.43 o
  -6  -2   4      144.20      143.68      2.64 o
  -5  -2   4        0.02       -0.02      0.40 o
  -4  -2   4      866.29      902.55      9.13 o
  -3  -2   4       25.41       27.18      0.95 o
  -2  -2   4        3.59        4.76      0.56 o
  -1  -2   4     3056.03     3087.99     28.17 o
   0  -2   4      352.58      347.38      4.26 o
   1  -2   4      911.72      903.69      8.66 o
   2  -2   4      175.49      184.57      3.12 o
   3  -2   4       18.00       18.08      0.79 o
   4  -2   4      131.62      122.88      2.26 o
   5  -2   4      235.52      245.98      4.24 o
   6  -2   4      179.89      172.24      5.36 o
   7  -2   4       16.76       17.09      1.11 o
   8  -2   4      452.87      438.20      8.04 o
   9  -2   4       77.91       86.28      4.92 o
 -11  -1   4       13.45       15.40      2.95 o
 -10  -1   4       97.76       95.16      4.84 o
  -9  -1   4       28.69       27.07      2.45 o
  -8  -1   4       15.13       15.19      1.88 o
  -7  -1   4      187.12      186.26      3.92 o
  -6  -1   4        3.71        2.80      0.45 o
  -5  -1   4       55.56       51.89      1.27 o
  -4  -1   4        1.04        0.13      0.32 o
  -3  -1   4      709.00      741.98      7.66 o
  -2  -1   4      385.88      350.19      4.14 o
  -1  -1   4      204.64      210.45      3.29 o
   0  -1   4      837.78      918.42      9.57 o
   1  -1   4      131.14      126.08      1.97 o
   2  -1   4      691.97      707.20      7.00 o
   3  -1   4       57.89       69.44      1.63 o
   4  -1   4      112.55      119.21      2.12 o
   5  -1   4       57.32       57.61      1.50 o
   6  -1   4       21.73       27.36      1.27 o
   7  -1   4      108.14       99.08      3.14 o
   8  -1   4       59.37       49.39      3.40 o
   9  -1   4       19.52       14.95      2.87 o
  10  -1   4        5.09        9.41      1.86 o
 -11   0   4       21.86       22.85      3.35 o
 -10   0   4       22.25       22.27      2.48 o
  -9   0   4        0.30        0.17      0.95 o
  -8   0   4      169.54      170.04      5.75 o
  -7   0   4       10.62        9.09      0.96 o
  -6   0   4      142.26      130.40      4.21 o
  -5   0   4      311.40      299.00      4.04 o
  -4   0   4      622.78      634.46     10.19 o
  -3   0   4       14.92       14.07      0.67 o
  -2   0   4     1781.53     1747.88     14.44 o
  -1   0   4       18.25       22.96      0.89 o
   0   0   4      523.30      531.23      5.17 o
   1   0   4        2.50        4.38      0.41 o
   2   0   4      220.20      235.28      3.43 o
   3   0   4      473.79      451.78      4.59 o
   4   0   4      316.12      387.23      4.27 o
   5   0   4        0.05        0.41      0.31 o
   6   0   4      166.50      155.48      3.26 o
   7   0   4       16.67       17.21      1.72 o
   8   0   4       38.23       42.47      3.06 o
   9   0   4       82.27       91.97      4.79 o
  10   0   4        8.88        5.99      3.34 o
 -11   1   4       10.69        9.01      2.35 o
 -10   1   4       38.61       33.78      2.98 o
  -9   1   4        5.34        5.85      1.36 o
  -8   1   4       51.41       51.75      3.06 o
  -7   1   4       84.24       82.49      2.90 o
  -6   1   4        0.75        1.02      0.37 o
  -5   1   4      158.48      144.86      4.27 o
  -4   1   4       15.69       16.14      0.69 o
  -3   1   4      630.78      610.66      6.64 o
  -2   1   4       82.84       83.04      2.55 o
  -1   1   4        0.00        1.32      0.34 o
   0   1   4     4407.94     4501.63     34.89 o
   1   1   4      592.65      592.19      5.35 o
   2   1   4        2.23        4.59      0.43 o
   3   1   4     1746.66     1817.94     13.92 o
   4   1   4     1651.96     1685.21     17.29 o
   5   1   4       98.24      107.39      2.70 o
   6   1   4     1553.70     1577.44     14.40 o
   7   1   4        8.81        9.88      1.00 o
   8   1   4       30.79       29.97      3.88 o
   9   1   4      118.57      117.66      5.24 o
  10   1   4        1.58        2.22      1.22 o
  11   1   4       95.47       93.01      7.65 o
 -10   2   4        1.52        1.69      1.19 o
  -9   2   4       33.22       32.76      2.65 o
  -8   2   4      110.31      107.23      4.46 o
  -7   2   4       11.45       10.30      0.73 o
  -6   2   4      579.95      577.75      9.99 o
  -5   2   4      171.27      171.84      4.56 o
  -4   2   4        5.63        6.32      0.66 o
  -3   2   4      634.96      639.91      8.36 o
  -2   2   4      261.49      225.55      4.85 o
  -1   2   4       19.42       14.12      0.76 o
   0   2   4     1670.46     1706.23     30.84 o
   1   2   4     3265.49     3388.88     34.89 o
   2   2   4        1.43        4.24      0.35 o
   3   2   4      803.11      786.22      6.34 o
   4   2   4       72.91       73.19      1.54 o
   5   2   4      370.33      356.70      4.55 o
   6   2   4      394.79      374.03      5.00 o
   7   2   4       15.11       14.94      1.25 o
   8   2   4      542.57      493.41     10.25 o
   9   2   4        5.90        6.59      1.44 o
  10   2   4        1.57        2.80      1.22 o
  11   2   4       93.46       95.68      5.31 o
 -10   3   4        0.21        2.28      1.94 o
  -9   3   4       81.15       86.02      4.30 o
  -8   3   4       57.79       62.42      3.38 o
  -7   3   4       54.58       56.45      2.12 o
  -6   3   4      221.65      226.07      4.41 o
  -5   3   4       21.22       25.92      1.67 o
  -4   3   4      648.45      639.73     10.51 o
  -3   3   4       38.37       43.52      1.41 o
  -2   3   4       10.69       10.14      0.70 o
  -1   3   4     1488.69     1531.09     19.82 o
   0   3   4      479.50      461.47      5.36 o
   1   3   4      329.76      402.20      4.12 o
   2   3   4      959.68      943.63      7.18 o
   3   3   4      245.23      224.47      2.56 o
   4   3   4      138.98      159.26      2.66 o
   5   3   4      312.61      308.81      4.47 o
   6   3   4        5.08        5.16      0.58 o
   7   3   4       13.02       11.76      1.03 o
   8   3   4        0.43        0.45      0.53 o
   9   3   4      376.23      379.98     24.88 o
  10   3   4       96.35       93.29      5.25 o
  11   3   4       73.63       80.06      4.83 o
 -10   4   4        0.04        2.69      1.88 o
  -9   4   4       53.14       60.98      7.84 o
  -8   4   4        9.91       11.70      1.68 o
  -7   4   4       72.26       67.92      2.50 o
  -6   4   4      145.85      141.13      4.58 o
  -5   4   4        8.94       13.16      1.10 o
  -4   4   4      196.20      190.55      7.60 o
  -3   4   4     1110.58     1192.77     13.98 o
  -2   4   4      295.88      301.55      4.61 o
  -1   4   4      409.16      437.02      8.81 o
   0   4   4     2233.26     2325.52     18.13 o
   1   4   4      628.62      657.82      9.98 o
   2   4   4     4056.54     4214.53     27.67 o
   3   4   4        0.36        0.44      0.42 o
   4   4   4      862.40      901.14      8.55 o
   5   4   4      744.23      702.30      6.98 o
   6   4   4      211.54      215.97      4.16 o
   7   4   4      670.44      682.01     37.17 o
   8   4   4      189.22      187.20      4.39 o
   9   4   4       89.44       86.29      4.31 o
  10   4   4       55.11       49.99      3.56 o
  11   4   4      143.06      132.32     12.09 o
  -9   5   4       39.49       31.08      2.81 o
  -8   5   4       15.54       14.00      1.83 o
  -7   5   4       72.18       72.84      3.34 o
  -6   5   4      218.83      222.60      5.95 o
  -5   5   4       34.81       30.24      2.35 o
  -4   5   4       50.15       41.94      2.33 o
  -3   5   4      578.16      572.11     10.47 o
  -2   5   4       24.89       17.32      0.99 o
  -1   5   4      779.00      760.00     12.10 o
   0   5   4       55.95       75.25      1.49 o
   1   5   4       17.75       13.71      0.59 o
   2   5   4      268.49      274.63      3.67 o
   3   5   4      271.74      311.44      3.41 o
   4   5   4       47.69       53.92      1.34 o
   5   5   4      435.54      454.32      4.87 o
   6   5   4       72.87       81.78      3.07 o
   7   5   4       27.42       26.73      1.69 o
   8   5   4      440.77      410.87     10.48 o
   9   5   4       28.18       23.59      1.65 o
  10   5   4       65.90       67.53      4.14 o
  11   5   4        1.14        0.33      1.13 o
  -9   6   4       28.27       23.34      3.84 o
  -8   6   4        2.09        2.85      1.22 o
  -7   6   4        7.74        6.06      1.13 o
  -6   6   4       23.07       21.63      1.60 o
  -5   6   4        6.36        5.64      0.91 o
  -4   6   4       32.38       28.65      1.43 o
  -3   6   4        0.66        0.60      0.49 o
  -2   6   4        7.59       11.50      1.11 o
  -1   6   4      562.59      534.14     12.26 o
   0   6   4        0.07        0.61      0.31 o
   1   6   4      394.29      377.66      4.20 o
   2   6   4       57.16       57.53      1.71 o
   3   6   4      214.80      210.62      3.35 o
   4   6   4      114.15      100.49      2.06 o
   5   6   4        0.93        2.03      0.55 o
   6   6   4      230.43      219.18      4.87 o
   7   6   4       30.50       28.76      1.52 o
   8   6   4        1.31       -0.27      0.66 o
   9   6   4       44.68       40.26      1.91 o
  10   6   4       11.62        8.23      1.33 o
  11   6   4       11.97       15.99      2.17 o
  -8   7   4       43.78       43.59      4.78 o
  -7   7   4        9.79       10.33      1.74 o
  -6   7   4      102.54       99.70      3.96 o
  -5   7   4        1.21        0.56      1.11 o
  -4   7   4       38.76       40.34      2.65 o
  -3   7   4       74.16       65.01      3.37 o
  -2   7   4      463.40      475.15      7.47 o
  -1   7   4      388.89      425.01     11.46 o
   0   7   4      123.97      119.85      2.26 o
   1   7   4      213.85      188.18      3.99 o
   2   7   4       49.59       51.15      1.56 o
   3   7   4      126.96      126.36      3.39 o
   4   7   4      365.40      354.17      8.44 o
   5   7   4       81.72       73.30      2.70 o
   6   7   4      137.59      132.08      3.65 o
   7   7   4      723.97      679.72      9.13 o
   8   7   4       10.79        9.28      1.05 o
   9   7   4       97.49       93.68      3.04 o
  10   7   4       84.30       91.79      3.88 o
  11   7   4        3.05        1.48      1.77 o
  -7   8   4        0.71        2.13      1.59 o
  -6   8   4       34.15       37.79      5.52 o
  -5   8   4      581.60      579.49     21.93 o
  -4   8   4        0.18       -0.19      1.07 o
  -3   8   4      337.32      344.28     14.57 o
  -2   8   4      252.88      252.66      5.13 o
  -1   8   4       61.91       68.44      2.40 o
   0   8   4      159.43      158.79      3.63 o
   1   8   4      225.50      214.89      3.19 o
   2   8   4       40.97       41.39      1.49 o
   3   8   4       48.05       53.45      1.94 o
   4   8   4      493.48      488.15      8.45 o
   5   8   4        5.88        5.26      1.85 o
   6   8   4       68.20       70.41      2.82 o
   7   8   4        2.51        1.27      1.17 o
   8   8   4       20.09       18.13      1.49 o
   9   8   4       52.74       57.91      4.82 o
  10   8   4        0.79        1.81      1.76 o
  -5   9   4        8.05        9.29      2.50 o
  -4   9   4       13.80       13.69      2.73 o
  -3   9   4       22.78       25.89      3.63 o
  -2   9   4        4.90        3.77      1.04 o
  -1   9   4        0.28       -0.41      0.90 o
   0   9   4        6.83        6.07      0.73 o
   1   9   4        0.43       -0.01      0.38 o
   2   9   4       16.74       15.76      1.28 o
   3   9   4      470.15      460.27      6.82 o
   4   9   4        0.25       -1.53      1.53 o
   5   9   4      142.67      148.41      8.46 o
   6   9   4       10.32       10.40      1.67 o
   7   9   4       11.00        9.66      1.61 o
   8   9   4        0.73       -1.03      1.03 o
   9   9   4        0.15        2.39      1.21 o
  10   9   4        6.59        5.80      2.36 o
  -5  10   4        6.77        5.32      2.10 o
  -4  10   4        9.38        9.46      2.48 o
  -3  10   4       23.50       20.40      3.36 o
  -2  10   4        8.08        4.61      2.08 o
  -1  10   4        0.99        1.51      2.00 o
   0  10   4       39.95       36.28      4.47 o
   1  10   4       13.34       16.53      2.85 o
   2  10   4       86.87       71.55     15.43 o
   3  10   4       21.29       16.05      3.14 o
   4  10   4        0.03        1.55      1.52 o
   5  10   4        0.35       -1.47      1.59 o
   6  10   4        0.49       -1.51      1.53 o
   7  10   4        0.83        0.13      1.29 o
   8  10   4       33.58       35.62      2.97 o
   9  10   4        0.08        0.37      1.46 o
  -3  11   4        4.87        4.65      2.35 o
  -2  11   4        0.73       -1.09      1.87 o
  -1  11   4      122.78      121.59      8.65 o
   0  11   4       16.11       15.26      3.19 o
   1  11   4      111.78      115.03      8.27 o
   2  11   4       29.34       31.16      4.52 o
   3  11   4        0.04        0.39      1.79 o
   4  11   4       26.22       29.63      4.49 o
   5  11   4       12.25        5.42      2.13 o
   6  11   4       10.86       15.16      3.44 o
   7  11   4       43.24       51.88      3.73 o
   8  11   4        3.74        3.20      1.49 o
  -7  -8   5       14.43        7.46      2.54 o
  -6  -8   5      201.16      204.68     11.10 o
  -5  -8   5       18.40       20.75      3.78 o
  -4  -8   5        0.22        0.56      2.31 o
  -3  -8   5      158.25      160.90      6.98 o
  -2  -8   5      101.78      114.65      5.83 o
  -1  -8   5       46.81       48.62      3.80 o
   0  -8   5       75.74       58.97      4.22 o
   1  -8   5       86.01       87.57      5.11 o
   2  -8   5       64.89       60.67      4.27 o
   3  -8   5      142.13      164.36     10.05 o
  -8  -7   5      128.25      148.49      8.80 o
  -7  -7   5      108.96      105.23      7.44 o
  -6  -7   5      101.68      100.72     12.07 o
  -5  -7   5       13.74       13.03      2.18 o
  -4  -7   5       34.04       33.21      3.04 o
  -3  -7   5       91.06       88.89      4.84 o
  -2  -7   5        6.67        4.65      1.57 o
  -1  -7   5       53.12       49.33      3.63 o
   0  -7   5       54.11       58.27      4.92 o
   1  -7   5       41.58       42.49      2.33 o
   2  -7   5      217.43      200.03      5.50 o
   3  -7   5        1.21        0.33      1.10 o
   4  -7   5       23.29       26.36      2.76 o
   5  -7   5       51.76       55.98      3.94 o
   6  -7   5       31.14       20.71      3.84 o
  -8  -6   5        0.21       -0.40      1.12 o
  -7  -6   5       82.22       81.49      4.54 o
  -6  -6   5      125.72      131.99      9.97 o
  -5  -6   5       15.87       12.37      3.86 o
  -4  -6   5      307.83      314.70     10.41 o
  -3  -6   5      149.26      149.53      4.41 o
  -2  -6   5       13.03       12.80      1.30 o
  -1  -6   5      252.02      252.29      6.49 o
   0  -6   5      413.68      380.80      8.21 o
   1  -6   5      151.22      142.38      4.20 o
   2  -6   5      268.36      262.24     14.30 o
   3  -6   5       47.02       50.28      4.70 o
   4  -6   5       70.30       70.89      4.14 o
   5  -6   5      118.17      116.49      8.28 o
   6  -6   5        5.57        8.93      2.16 o
   7  -6   5       20.63       17.65      3.44 o
  -8  -5   5        2.87        2.22      1.10 o
  -7  -5   5       81.40       84.06      7.14 o
  -6  -5   5       78.24       88.11      4.36 o
  -5  -5   5        6.20        5.57      1.42 o
  -4  -5   5        1.55        1.22      1.69 o
  -3  -5   5      591.05      592.92     12.57 o
  -2  -5   5      108.92      102.48      3.35 o
  -1  -5   5      388.23      390.19      5.66 o
   0  -5   5       14.21       17.33      1.04 o
   1  -5   5      166.86      161.30      3.20 o
   2  -5   5       76.30       74.42      5.60 o
   3  -5   5       51.83       54.85      3.44 o
   4  -5   5       25.46       29.76      3.69 o
   5  -5   5      121.18      120.06      7.16 o
   6  -5   5       80.84       87.76      6.18 o
   7  -5   5        0.02        0.60      1.21 o
  -9  -4   5       28.93       32.92      4.55 o
  -8  -4   5       25.87       23.35      1.90 o
  -7  -4   5      125.72      127.61      5.20 o
  -6  -4   5       29.06       28.75      2.35 o
  -5  -4   5        1.04        0.95      0.49 o
  -4  -4   5     1288.16     1315.25     45.81 o
  -3  -4   5        0.22        0.30      2.32 o
  -2  -4   5      303.59      296.63      5.93 o
  -1  -4   5      103.46      102.41      2.49 o
   0  -4   5       10.96       13.29      0.96 o
   1  -4   5       39.55       37.24      1.47 o
   2  -4   5        0.33        0.54      0.66 o
   3  -4   5       22.89       20.42      1.90 o
   4  -4   5      164.80      166.31      4.51 o
   5  -4   5       13.11       15.21      2.56 o
   6  -4   5       99.93      108.88      6.52 o
   7  -4   5        7.85        5.53      1.33 o
   8  -4   5       95.05      111.87      8.33 o
  -9  -3   5        0.45       -1.99      1.99 o
  -8  -3   5       39.74       38.76      3.35 o
  -7  -3   5      187.57      195.33      6.89 o
  -6  -3   5        1.94        2.58      0.71 o
  -5  -3   5       79.24       78.57      2.30 o
  -4  -3   5       22.97       22.09      1.19 o
  -3  -3   5      200.15      197.27      3.34 o
  -2  -3   5      146.40      151.78      3.61 o
  -1  -3   5       66.19       62.86      1.73 o
   0  -3   5      701.36      698.53      7.74 o
   1  -3   5      121.35      107.32      2.17 o
   2  -3   5        0.11        0.60      0.57 o
   3  -3   5      358.99      353.14      5.70 o
   4  -3   5     1491.22     1466.40     26.16 o
   5  -3   5      233.40      232.20      5.08 o
   6  -3   5      485.18      483.43      8.32 o
   7  -3   5      123.94      139.56      5.36 o
   8  -3   5      115.95      111.58      7.91 o
 -10  -2   5        3.02        4.02      2.23 o
  -9  -2   5       13.86       13.63      2.83 o
  -8  -2   5      122.56      124.65      7.87 o
  -7  -2   5        2.61        2.12      0.61 o
  -6  -2   5       37.35       38.60      1.96 o
  -5  -2   5      288.70      291.12      5.08 o
  -4  -2   5        0.39        0.66      0.40 o
  -3  -2   5      112.18      103.68      2.23 o
  -2  -2   5      446.13      453.96      6.16 o
  -1  -2   5      512.68      549.63      6.23 o
   0  -2   5       84.67       68.17      1.77 o
   1  -2   5     2399.84     2464.07     20.74 o
   2  -2   5        3.10        1.29      0.37 o
   3  -2   5      318.82      315.48      4.34 o
   4  -2   5      656.31      651.59      7.26 o
   5  -2   5       89.60       93.93      2.53 o
   6  -2   5      327.24      331.72      6.71 o
   7  -2   5       39.13       38.36      2.61 o
   8  -2   5       38.14       32.91      2.34 o
   9  -2   5      214.64      245.88      8.68 o
 -10  -1   5        2.27        2.76      1.23 o
  -9  -1   5        6.84        4.99      1.50 o
  -8  -1   5      260.80      266.14      7.58 o
  -7  -1   5        2.40        3.32      0.65 o
  -6  -1   5      124.15      123.03      3.02 o
  -5  -1   5      118.74      125.11      2.72 o
  -4  -1   5       71.87       74.89      2.08 o
  -3  -1   5      168.36      160.01      2.74 o
  -2  -1   5        1.77        2.01      0.41 o
  -1  -1   5       71.40       79.20      1.67 o
   0  -1   5       19.91       25.78      1.29 o
   1  -1   5      107.63      108.01      1.98 o
   2  -1   5      606.72      638.05      8.02 o
   3  -1   5      372.09      347.86      4.54 o
   4  -1   5       18.21       17.96      0.88 o
   5  -1   5       94.19       98.99      3.05 o
   6  -1   5       50.97       59.02      2.00 o
   7  -1   5      215.76      199.58      5.96 o
   8  -1   5        0.01        1.74      3.75 o
   9  -1   5       87.54       77.00      4.58 o
  10  -1   5        9.87        4.82      2.34 o
 -10   0   5        1.64        2.21      2.05 o
  -9   0   5        7.20        9.73      1.53 o
  -8   0   5       48.40       45.30      3.83 o
  -7   0   5        5.23        4.49      0.90 o
  -6   0   5        0.58        0.44      0.35 o
  -5   0   5      197.09      195.92      3.14 o
  -4   0   5       92.36       91.37      3.35 o
  -3   0   5      348.06      360.89      4.36 o
  -2   0   5      205.27      205.50      2.74 o
  -1   0   5       10.52       10.85      0.72 o
   0   0   5      168.82      147.07      2.55 o
   1   0   5      913.07      960.05      8.32 o
   2   0   5       63.38       47.37      1.27 o
   3   0   5       32.36       38.38      1.08 o
   4   0   5       93.39       88.45      1.86 o
   5   0   5       89.68       87.47      1.94 o
   6   0   5       40.18       44.50      1.61 o
   7   0   5        0.68        1.93      0.69 o
   8   0   5       61.50       64.09      3.74 o
   9   0   5        0.14        0.77      3.82 o
  10   0   5        1.68        1.89      1.22 o
 -10   1   5        8.75        8.64      1.49 o
  -9   1   5      239.33      244.75      7.43 o
  -8   1   5        2.01        2.12      0.96 o
  -7   1   5      926.70      954.43     12.29 o
  -6   1   5        2.93        4.54      0.61 o
  -5   1   5       58.04       59.25      1.69 o
  -4   1   5      797.76      782.09      8.43 o
  -3   1   5       14.79       11.95      0.67 o
  -2   1   5      345.00      370.99      4.17 o
  -1   1   5      542.32      530.02      7.37 o
   0   1   5       47.95       69.32      1.67 o
   1   1   5      650.27      677.08      8.05 o
   2   1   5      756.89      786.19      7.75 o
   3   1   5      769.70      848.69      9.43 o
   4   1   5      208.35      225.14      3.72 o
   5   1   5       20.11       18.30      0.90 o
   6   1   5       46.30       51.77      2.73 o
   7   1   5        9.28       10.14      1.06 o
   8   1   5       23.82       21.75      2.25 o
   9   1   5        2.92        4.70      1.28 o
  10   1   5        3.43        1.73      1.30 o
 -10   2   5       67.44       69.28      6.21 o
  -9   2   5       48.13       41.67      2.96 o
  -8   2   5        0.46        0.14      1.25 o
  -7   2   5        0.27       -0.51      0.62 o
  -6   2   5       14.88       14.65      1.33 o
  -5   2   5        3.13        6.48      1.20 o
  -4   2   5      193.05      187.66      4.18 o
  -3   2   5      208.87      218.07      3.86 o
  -2   2   5      129.47      126.76      2.31 o
  -1   2   5     4421.77     4732.75     72.62 o
   0   2   5      146.70      140.28      2.74 o
   1   2   5     1575.41     1679.79     12.00 o
   2   2   5       44.25       47.07      0.97 o
   3   2   5      155.65      154.56      2.14 o
   4   2   5      738.10      768.11      7.87 o
   5   2   5       19.96       18.69      0.89 o
   6   2   5       27.48       27.80      1.24 o
   7   2   5      207.38      179.84      4.25 o
   8   2   5       14.39       16.55      1.29 o
   9   2   5      156.67      165.12      6.27 o
  10   2   5       55.70       61.10      4.03 o
  11   2   5       28.12       27.38      4.34 o
 -10   3   5        5.92        5.75      2.13 o
  -9   3   5       12.81       14.19      2.57 o
  -8   3   5      165.17      168.91      5.67 o
  -7   3   5        2.76        2.92      0.86 o
  -6   3   5        5.63        7.32      0.85 o
  -5   3   5       29.85       28.26      1.39 o
  -4   3   5      107.97      100.68      3.75 o
  -3   3   5       23.70       24.84      1.19 o
  -2   3   5      356.27      345.29      6.18 o
  -1   3   5      402.97      433.38      5.93 o
   0   3   5       99.56      107.62      2.86 o
   1   3   5      232.22      236.83      3.21 o
   2   3   5      138.54      138.66      1.65 o
   3   3   5      301.29      303.46      5.16 o
   4   3   5      349.23      349.09      5.02 o
   5   3   5       84.20       80.96      1.70 o
   6   3   5      121.75      119.16      2.59 o
   7   3   5      883.08      894.29     14.00 o
   8   3   5        2.98        3.58      0.83 o
   9   3   5       59.95       64.00      3.83 o
  10   3   5       69.12       68.19      4.17 o
  11   3   5       96.41       93.36      5.22 o
  -9   4   5        0.07       -1.59      1.81 o
  -8   4   5       87.52       76.52      6.29 o
  -7   4   5       35.07       36.05      2.41 o
  -6   4   5       29.50       25.18      1.46 o
  -5   4   5      576.40      586.00     10.16 o
  -4   4   5       37.43       40.24      1.63 o
  -3   4   5      764.79      816.14     10.08 o
  -2   4   5      310.89      349.29     13.07 o
  -1   4   5      109.36      110.06      2.45 o
   0   4   5      295.38      324.28      4.65 o
   1   4   5      250.53      264.03      3.90 o
   2   4   5      919.02      941.64      8.13 o
   3   4   5       26.95       23.17      0.85 o
   4   4   5      494.17      502.89      5.32 o
   5   4   5      253.10      255.85      4.07 o
   6   4   5      322.48      316.22      5.34 o
   7   4   5       14.72       13.87      0.98 o
   8   4   5        1.69        1.57      0.66 o
   9   4   5       10.39        8.49      1.53 o
  10   4   5        1.98        2.57      1.21 o
  11   4   5        5.56        4.70      1.52 o
  -9   5   5       32.65       34.25      4.41 o
  -8   5   5        3.84        5.79      1.35 o
  -7   5   5       58.74       63.20      2.57 o
  -6   5   5       13.54       13.00      3.29 o
  -5   5   5      116.74      110.51      3.29 o
  -4   5   5       34.93       37.25      1.77 o
  -3   5   5        0.10        0.63      0.41 o
  -2   5   5      220.71      227.93      3.92 o
  -1   5   5      171.24      167.41      2.87 o
   0   5   5      273.54      266.55      3.38 o
   1   5   5        0.10        0.57      0.30 o
   2   5   5       81.91       72.20      1.99 o
   3   5   5      441.45      443.40      4.45 o
   4   5   5        2.10        2.55      0.52 o
   5   5   5      255.50      261.84      4.04 o
   6   5   5       40.99       42.39      1.81 o
   7   5   5      164.14      162.92      3.87 o
   8   5   5       21.58       20.49      2.04 o
   9   5   5       16.54       14.43      1.20 o
  10   5   5       23.45       25.66      2.12 o
  11   5   5        2.15        1.45      2.24 o
  12   5   5       10.87       13.69      3.07 o
  -8   6   5       77.79       90.57      4.72 o
  -7   6   5        0.00       -0.01      0.71 o
  -6   6   5       10.32       10.36      1.35 o
  -5   6   5        4.45        5.45      1.05 o
  -4   6   5       45.99       44.24      1.99 o
  -3   6   5        0.06        0.04      0.46 o
  -2   6   5       40.04       35.17      1.85 o
  -1   6   5      128.37      134.77      2.62 o
   0   6   5      179.13      183.12      2.64 o
   1   6   5       95.66       89.31      1.62 o
   2   6   5      117.38      117.58      2.38 o
   3   6   5       10.64        8.32      0.59 o
   4   6   5       37.82       37.57      1.18 o
   5   6   5       20.81       15.66      1.09 o
   6   6   5      183.82      176.65      6.46 o
   7   6   5       16.57       13.65      2.06 o
   8   6   5       30.17       29.64      2.91 o
   9   6   5       15.49       15.02      1.82 o
  10   6   5       18.15       20.69      1.92 o
  11   6   5      125.73      144.02     10.57 o
  -8   7   5        1.88        4.76      1.99 o
  -7   7   5       31.92       28.99      2.59 o
  -6   7   5       67.18       65.62      2.88 o
  -5   7   5       40.76       42.94      2.24 o
  -4   7   5      216.71      216.55      5.02 o
  -3   7   5      187.34      189.37      8.40 o
  -2   7   5       37.27       30.46      1.81 o
  -1   7   5       97.71       92.05      2.31 o
   0   7   5      537.06      545.18      5.51 o
   1   7   5        4.34        2.73      0.38 o
   2   7   5      190.48      198.96      3.36 o
   3   7   5      130.61      137.14      2.79 o
   4   7   5       73.65       73.14      2.72 o
   5   7   5        0.90        0.45      0.53 o
   6   7   5       89.05       87.27      2.68 o
   7   7   5       11.20        8.24      0.97 o
   8   7   5       10.06        9.03      1.50 o
   9   7   5       71.02       73.92      2.71 o
  10   7   5        0.50        0.80      0.89 o
  11   7   5        0.78        4.78      2.26 o
  -7   8   5        1.02        1.48      1.65 o
  -6   8   5       51.93       58.96      3.94 o
  -5   8   5       32.02       30.81      2.44 o
  -4   8   5       89.42       89.53      9.53 o
  -3   8   5        8.56        7.18      1.27 o
  -2   8   5      145.53      143.56      3.78 o
  -1   8   5       39.83       42.50      2.13 o
   0   8   5      119.81      116.67      3.22 o
   1   8   5        0.48        0.89      0.42 o
   2   8   5       29.68       30.40      1.35 o
   3   8   5      248.73      240.27      5.50 o
   4   8   5       13.49       15.79      2.50 o
   5   8   5       21.07       19.48      4.03 o
   6   8   5       43.45       41.80      2.03 o
   7   8   5       85.13       87.33      3.20 o
   8   8   5      115.50      107.74      3.68 o
   9   8   5       60.75       54.45      2.40 o
  10   8   5       24.02       17.26      3.09 o
  11   8   5        8.90        7.52      2.22 o
  -5   9   5       65.27       64.24      5.49 o
  -4   9   5       71.26       73.73      5.89 o
  -3   9   5      147.90      150.38      5.14 o
  -2   9   5        9.82        8.93      1.36 o
  -1   9   5       15.27       15.69      1.67 o
   0   9   5        0.63        1.32      0.57 o
   1   9   5       26.63       25.53      1.19 o
   2   9   5        3.04        3.87      0.60 o
   3   9   5      204.41      196.82      5.49 o
   4   9   5      401.03      414.67     25.01 o
   5   9   5        3.26        2.83      1.15 o
   6   9   5       19.34       17.09      1.90 o
   7   9   5       36.40       40.03      2.84 o
   8   9   5        0.01       -0.57      1.04 o
   9   9   5        0.23        1.81      1.86 o
  10   9   5        1.83        0.38      1.66 o
  -5  10   5        1.76        2.16      1.49 o
  -4  10   5        2.23       -0.12      1.32 o
  -3  10   5        0.28        0.72      1.62 o
  -2  10   5        2.74       -1.47      1.88 o
  -1  10   5       16.92       14.16      3.03 o
   0  10   5       21.69       21.85      4.56 o
   1  10   5        2.53        2.29      0.93 o
   2  10   5       39.10       36.51      4.06 o
   3  10   5       44.88       43.92      3.05 o
   4  10   5      138.07      114.47     11.72 o
   5  10   5       74.92       72.05      6.19 o
   6  10   5        0.03        0.43      1.07 o
   7  10   5        8.59        8.11      2.39 o
   8  10   5        3.26        4.28      2.59 o
   9  10   5        1.35       -0.55      1.98 o
  -2  11   5        0.03        3.24      2.21 o
  -1  11   5        2.13       -1.13      2.17 o
   0  11   5      114.19      116.31      8.34 o
   1  11   5        7.46        5.53      2.25 o
   2  11   5       10.60       14.37      2.96 o
   3  11   5       25.86       23.09      3.99 o
   4  11   5       19.70       17.05      3.62 o
   5  11   5        8.61       10.42      2.99 o
   6  11   5       63.15       73.04      6.58 o
   7  11   5        4.18        2.31      2.09 o
   8  11   5        4.78       -1.52      1.71 o
  -7  -7   6        0.75        2.83      2.48 o
  -6  -7   6        5.58        7.74      2.46 o
  -5  -7   6       36.95       37.05      3.32 o
  -4  -7   6       32.89       28.87      3.06 o
  -3  -7   6        0.63        0.86      1.34 o
  -2  -7   6       42.66       41.89      4.08 o
  -1  -7   6       22.03       26.94      2.92 o
   0  -7   6        0.99        2.48      1.80 o
   1  -7   6       95.95       95.85      5.29 o
   2  -7   6       38.85       39.56      3.44 o
   3  -7   6       38.07       43.67      3.65 o
   4  -7   6      182.45      178.13      9.34 o
  -7  -6   6       66.07       73.38      5.54 o
  -6  -6   6       13.14       16.54      3.33 o
  -5  -6   6      212.67      215.02      7.71 o
  -4  -6   6        0.08       -0.93      0.96 o
  -3  -6   6       15.95       15.42      1.56 o
  -2  -6   6      157.80      159.40      4.57 o
  -1  -6   6        8.18       13.60      2.11 o
   0  -6   6      152.07      139.37      4.12 o
   1  -6   6       17.14       22.93      1.75 o
   2  -6   6      103.97      100.04      3.84 o
   3  -6   6       61.28       52.50      2.86 o
   4  -6   6      144.63      146.65      6.39 o
   5  -6   6       30.54       25.28      5.54 o
   6  -6   6       76.06       73.89      7.27 o
  -8  -5   6       69.57       70.57      6.37 o
  -7  -5   6        8.79        8.48      1.74 o
  -6  -5   6       48.44       46.83      3.39 o
  -5  -5   6      162.19      163.20      6.30 o
  -4  -5   6       75.59       82.74      9.53 o
  -3  -5   6       75.12       73.69      3.11 o
  -2  -5   6       31.42       31.40      2.33 o
  -1  -5   6      275.36      268.10      4.70 o
   0  -5   6        1.68        1.18      0.51 o
   1  -5   6      203.37      188.30      4.02 o
   2  -5   6      146.68      155.27      4.68 o
   3  -5   6       37.53       31.84      2.18 o
   4  -5   6        8.05       10.59      1.88 o
   5  -5   6       39.23       35.67      4.21 o
   6  -5   6        7.92        8.93      2.22 o
   7  -5   6       10.83       10.31      2.42 o
  -8  -4   6       11.86       12.77      1.52 o
  -7  -4   6        0.04       -0.05      1.12 o
  -6  -4   6       18.89       22.30      2.29 o
  -5  -4   6      228.86      237.58      7.29 o
  -4  -4   6       55.49       49.23      3.42 o
  -3  -4   6      461.76      462.76      8.42 o
  -2  -4   6       23.04       19.36      1.55 o
  -1  -4   6       12.15        8.82      0.84 o
   0  -4   6      175.54      171.10      3.61 o
   1  -4   6        3.33        3.81      0.66 o
   2  -4   6        6.08        4.08      0.70 o
   3  -4   6        4.54        5.13      0.80 o
   4  -4   6       10.11        7.13      1.85 o
   5  -4   6        0.56        0.95      1.32 o
   6  -4   6       20.57       19.60      3.07 o
   7  -4   6        9.97       13.21      2.53 o
  -9  -3   6      126.73      139.33      9.08 o
  -8  -3   6       16.12       14.81      1.60 o
  -7  -3   6      211.85      210.59      6.56 o
  -6  -3   6       20.49       22.47      2.20 o
  -5  -3   6        7.12        8.63      1.03 o
  -4  -3   6      489.63      474.97      7.44 o
  -3  -3   6      113.42      117.80      2.90 o
  -2  -3   6       62.35       52.28      2.37 o
  -1  -3   6      731.27      706.45      8.81 o
   0  -3   6        9.82        9.78      0.89 o
   1  -3   6      953.34      903.96     10.65 o
   2  -3   6      315.76      301.07      5.70 o
   3  -3   6      700.16      690.80      8.51 o
   4  -3   6      298.23      297.77      5.56 o
   5  -3   6       28.10       28.34      2.02 o
   6  -3   6       14.72       14.21      2.41 o
   7  -3   6      102.95      106.20      4.88 o
   8  -3   6        0.21       -1.09      2.10 o
  -9  -2   6       46.83       41.34      4.87 o
  -8  -2   6        1.69        2.05      1.60 o
  -7  -2   6       64.60       67.96      2.92 o
  -6  -2   6      260.85      265.76      6.02 o
  -5  -2   6       41.51       43.89      1.78 o
  -4  -2   6      107.26       97.50      2.60 o
  -3  -2   6      698.86      699.65     10.60 o
  -2  -2   6      161.04      142.61      3.19 o
  -1  -2   6     1151.50     1126.44     12.36 o
   0  -2   6      284.40      298.65      5.79 o
   1  -2   6      353.77      345.40      5.36 o
   2  -2   6      655.40      633.39      7.16 o
   3  -2   6      318.36      329.59      5.17 o
   4  -2   6      328.09      330.41      6.01 o
   5  -2   6      350.36      364.13      6.59 o
   6  -2   6        4.50        3.67      1.06 o
   7  -2   6      142.37      143.84      5.43 o
   8  -2   6       25.39       27.27      4.40 o
   9  -2   6       33.94       36.52      4.96 o
  -9  -1   6       54.62       52.39      5.34 o
  -8  -1   6       51.78       47.84      4.85 o
  -7  -1   6        0.08        0.57      0.85 o
  -6  -1   6      323.53      323.81      8.43 o
  -5  -1   6       17.24       16.46      0.98 o
  -4  -1   6       67.84       68.15      1.86 o
  -3  -1   6      492.24      498.85      5.96 o
  -2  -1   6       30.71       26.86      1.21 o
  -1  -1   6       45.29       36.03      1.48 o
   0  -1   6        4.92        6.78      0.83 o
   1  -1   6       88.46      105.54      2.13 o
   2  -1   6      155.15      145.08      2.56 o
   3  -1   6       14.03       11.40      0.76 o
   4  -1   6        0.86        1.38      0.49 o
   5  -1   6      258.31      249.05      4.11 o
   6  -1   6        1.29        1.51      0.62 o
   7  -1   6      324.17      316.94      9.07 o
   8  -1   6       67.98       69.80      4.29 o
   9  -1   6       51.36       48.59      3.78 o
 -10   0   6        0.17        1.79      1.94 o
  -9   0   6       10.35        7.24      2.02 o
  -8   0   6        0.01        0.76      1.38 o
  -7   0   6       15.87       13.17      2.52 o
  -6   0   6        9.29        8.85      0.84 o
  -5   0   6      162.46      172.97      4.80 o
  -4   0   6       23.24       22.65      1.12 o
  -3   0   6       20.24       15.08      0.82 o
  -2   0   6       81.93       92.26      1.84 o
  -1   0   6       49.83       46.28      1.51 o
   0   0   6        1.04        1.66      0.42 o
   1   0   6      205.85      181.90      2.82 o
   2   0   6       24.86       19.64      0.91 o
   3   0   6        3.22        4.51      0.54 o
   4   0   6       96.18       88.07      1.86 o
   5   0   6      189.74      190.22      3.46 o
   6   0   6      145.46      140.73      3.91 o
   7   0   6        0.65        0.63      1.27 o
   8   0   6       37.94       37.45      3.05 o
   9   0   6       12.26        7.23      1.88 o
  10   0   6       73.73       70.84      6.60 o
 -10   1   6       11.35        8.96      2.67 o
  -9   1   6      102.69      101.84      7.13 o
  -8   1   6       37.90       31.77      4.79 o
  -7   1   6        1.51        1.09      0.91 o
  -6   1   6       74.77       72.85      3.69 o
  -5   1   6      238.88      250.62      5.81 o
  -4   1   6       58.34       63.10      1.78 o
  -3   1   6      191.06      210.44      3.07 o
  -2   1   6      333.39      326.33      4.00 o
  -1   1   6      144.80      169.48      5.16 o
   0   1   6       30.28       24.49      1.24 o
   1   1   6       80.82       67.64      1.85 o
   2   1   6      186.45      180.66      3.04 o
   3   1   6       45.18       50.07      1.40 o
   4   1   6      417.67      435.56      4.67 o
   5   1   6        5.43        7.31      0.60 o
   6   1   6       19.43       19.26      1.25 o
   7   1   6       73.25       69.97      2.45 o
   8   1   6       17.66       12.75      1.86 o
   9   1   6       36.08       36.33      3.04 o
  10   1   6        0.51        4.08      1.54 o
 -10   2   6        1.86        1.21      1.70 o
  -9   2   6        1.05        2.82      1.84 o
  -8   2   6      279.04      278.67      7.39 o
  -7   2   6       43.86       43.89      2.52 o
  -6   2   6      117.50      112.45      4.03 o
  -5   2   6       43.41       38.78      1.63 o
  -4   2   6        0.34        0.28      0.37 o
  -3   2   6        3.02        3.60      0.49 o
  -2   2   6        2.70        2.84      0.43 o
  -1   2   6      113.51      128.56      3.37 o
   0   2   6      238.72      224.39      4.27 o
   1   2   6        3.44        3.56      0.36 o
   2   2   6        0.98        3.08      0.37 o
   3   2   6      316.00      347.06      3.75 o
   4   2   6        0.05        1.10      0.35 o
   5   2   6       37.73       38.25      1.33 o
   6   2   6       94.24       88.95      2.13 o
   7   2   6       66.59       61.13      2.24 o
   8   2   6        8.50       13.30      2.94 o
   9   2   6      207.41      196.76      7.07 o
  10   2   6       33.58       36.16      3.27 o
  11   2   6        4.52        5.80      2.49 o
 -10   3   6       12.33       12.61      2.88 o
  -9   3   6       22.68       20.61      3.34 o
  -8   3   6        0.11       -0.86      0.86 o
  -7   3   6       35.13       32.71      2.14 o
  -6   3   6       33.97       32.78      1.61 o
  -5   3   6        0.01       -0.28      0.45 o
  -4   3   6       12.07       13.19      0.91 o
  -3   3   6      282.69      307.41      6.01 o
  -2   3   6        7.90        8.05      0.57 o
  -1   3   6      666.59      659.72      9.18 o
   0   3   6     1884.31     1962.13     21.30 o
   1   3   6      717.81      696.89      9.71 o
   2   3   6      329.93      336.62      4.60 o
   3   3   6       79.68       84.04      1.54 o
   4   3   6      101.36      106.35      1.92 o
   5   3   6        6.87        5.19      0.55 o
   6   3   6       55.08       59.88      2.07 o
   7   3   6       20.03       17.87      1.15 o
   8   3   6      158.65      167.00      6.96 o
   9   3   6       77.78       74.94      4.20 o
  10   3   6       54.68       52.87      5.26 o
  11   3   6       37.76       40.45      4.98 o
  -9   4   6       37.27       35.72      4.30 o
  -8   4   6        6.64        8.28      2.10 o
  -7   4   6        4.20        4.40      1.06 o
  -6   4   6      101.35      100.62      3.55 o
  -5   4   6        4.81        5.34      0.82 o
  -4   4   6       55.30       60.59      2.30 o
  -3   4   6       74.26       67.04      4.67 o
  -2   4   6      181.14      190.28      7.97 o
  -1   4   6      309.83      316.43      6.94 o
   0   4   6       58.59       56.26      2.22 o
   1   4   6        0.93        1.82      0.41 o
   2   4   6       14.64       17.51      0.79 o
   3   4   6       21.56       22.56      0.85 o
   4   4   6      223.79      216.40      3.15 o
   5   4   6       16.60       16.29      0.92 o
   6   4   6      139.82      141.89      3.26 o
   7   4   6      914.86      899.84     13.23 o
   8   4   6      470.67      455.12      9.84 o
   9   4   6       72.48       72.31      3.34 o
  10   4   6        0.76        1.90      1.02 o
  11   4   6        0.29        0.95      1.63 o
  -9   5   6        7.11       11.91      2.92 o
  -8   5   6       55.43       63.99      5.34 o
  -7   5   6       10.98       11.27      1.80 o
  -6   5   6       10.14       12.01      1.43 o
  -5   5   6      152.78      152.48      5.34 o
  -4   5   6       60.89       65.33      2.14 o
  -3   5   6       74.49       70.05      2.01 o
  -2   5   6      102.11       97.68      2.91 o
  -1   5   6       39.46       34.79      1.23 o
   0   5   6      184.78      191.50      2.85 o
   1   5   6        2.26        1.52      0.39 o
   2   5   6        3.05        4.01      0.56 o
   3   5   6       32.98       32.07      0.94 o
   4   5   6      138.74      147.61      2.71 o
   5   5   6        4.33        4.43      0.58 o
   6   5   6       27.99       27.45      1.51 o
   7   5   6        1.74        1.91      0.72 o
   8   5   6       27.19       26.88      1.96 o
   9   5   6        2.98        3.17      1.06 o
  10   5   6        2.17        1.38      1.06 o
  11   5   6       13.62        9.06      1.86 o
  -8   6   6        8.00        4.22      1.17 o
  -7   6   6        5.14        5.04      1.30 o
  -6   6   6        2.46        0.58      0.61 o
  -5   6   6        7.96        8.97      1.96 o
  -4   6   6       28.34       28.40      1.58 o
  -3   6   6       22.13       22.33      1.28 o
  -2   6   6      109.63      104.55      6.20 o
  -1   6   6       49.36       49.41      1.46 o
   0   6   6       87.54       85.48      1.89 o
   1   6   6       15.07       14.21      0.82 o
   2   6   6       10.13        9.04      0.70 o
   3   6   6      109.18      100.22      2.31 o
   4   6   6       59.87       61.38      1.92 o
   5   6   6       95.86       89.33      2.51 o
   6   6   6      125.78      120.52      4.65 o
   7   6   6       94.10       91.11      2.90 o
   8   6   6       20.42       22.97      1.79 o
   9   6   6       12.80       13.37      1.50 o
  10   6   6       32.56       33.74      2.44 o
  11   6   6        8.20       10.86      2.88 o
  -7   7   6        4.40        5.45      1.36 o
  -6   7   6       28.85       30.42      2.03 o
  -5   7   6       29.30       32.40      2.37 o
  -4   7   6        5.73        4.14      0.96 o
  -3   7   6       31.41       31.96      2.00 o
  -2   7   6       38.12       35.21      1.89 o
  -1   7   6      252.56      230.62      4.24 o
   0   7   6       45.13       46.47      1.22 o
   1   7   6       42.54       35.24      1.04 o
   2   7   6       43.61       38.55      1.63 o
   3   7   6       75.29       77.60      1.89 o
   4   7   6       78.14       73.28      2.15 o
   5   7   6       15.26       15.16      1.25 o
   6   7   6        1.95        1.82      0.61 o
   7   7   6       20.51       18.97      1.40 o
   8   7   6       51.26       49.51      2.56 o
   9   7   6       20.99       21.29      1.55 o
  10   7   6        5.79        1.63      0.95 o
  11   7   6        1.18        0.54      1.59 o
  -6   8   6       19.12       17.07      2.69 o
  -5   8   6       30.28       28.14      1.91 o
  -4   8   6      385.37      411.44      9.81 o
  -3   8   6       23.87       24.13      2.79 o
  -2   8   6        0.88        1.50      1.01 o
  -1   8   6       93.58       88.25      3.02 o
   0   8   6      132.09      131.75      2.62 o
   1   8   6        1.27        1.05      0.37 o
   2   8   6      155.77      145.38      2.92 o
   3   8   6        0.00       -0.03      0.67 o
   4   8   6       49.85       43.24      2.27 o
   5   8   6       14.00       12.09      1.39 o
   6   8   6      115.39      111.43      4.18 o
   7   8   6       37.69       36.12      2.13 o
   8   8   6       58.45       51.11      3.14 o
   9   8   6       18.41       17.61      1.69 o
  10   8   6        2.80        2.93      1.99 o
  -5   9   6        5.82        1.61      1.68 o
  -4   9   6       20.51       17.98      1.98 o
  -3   9   6       31.02       27.57      2.41 o
  -2   9   6        0.20        0.43      0.85 o
  -1   9   6       17.43       13.74      2.09 o
   0   9   6        0.13       -0.23      0.96 o
   1   9   6      103.98      101.19      4.81 o
   2   9   6      151.23      164.06      7.51 o
   3   9   6       57.74       58.34      4.48 o
   4   9   6      394.11      399.49     20.60 o
   5   9   6        0.66        0.22      0.98 o
   6   9   6        0.24        0.98      0.81 o
   7   9   6      258.46      256.10      8.69 o
   8   9   6        2.59        0.15      1.01 o
   9   9   6        4.71        2.33      2.45 o
  10   9   6       80.81       75.33      5.94 o
  -4  10   6        0.27       -0.76      1.48 o
  -3  10   6        1.70        0.69      1.46 o
  -2  10   6       27.26       24.41      3.79 o
  -1  10   6       27.63       26.47      2.30 o
   0  10   6       15.92       18.66      2.21 o
   1  10   6       12.14       13.66      2.45 o
   2  10   6       34.77       39.12      2.86 o
   3  10   6       11.58        8.53      1.56 o
   4  10   6       54.91       53.86      3.52 o
   5  10   6       13.64        7.58      1.44 o
   6  10   6        2.10        0.56      0.87 o
   7  10   6        5.37        6.93      2.43 o
   8  10   6       14.33       11.35      2.92 o
   9  10   6       55.16       52.21      5.40 o
  -2  11   6       50.46       44.82      5.35 o
  -1  11   6       17.83       18.13      3.50 o
   0  11   6      154.57      159.51     10.00 o
   1  11   6        2.50       -0.67      1.75 o
   2  11   6        0.28       -0.15      1.02 o
   3  11   6      177.26      199.15      6.99 o
   4  11   6        6.82        6.82      2.12 o
   5  11   6        8.50       14.77      3.29 o
   6  11   6       63.18       76.76      6.90 o
   7  11   6        1.96        0.95      1.76 o
   8  11   6       29.59       27.67      4.22 o
  -7  -6   7       23.63       21.53      3.80 o
  -6  -6   7       58.98       58.74      5.89 o
  -5  -6   7        5.34        3.72      1.45 o
  -4  -6   7        5.70        7.66      1.34 o
  -3  -6   7      172.36      177.41     11.04 o
  -2  -6   7       13.45       13.54      2.18 o
  -1  -6   7       49.91       56.89      4.01 o
   0  -6   7      181.28      186.66     14.22 o
   1  -6   7        5.13        6.71      1.65 o
   2  -6   7       44.46       46.20      2.73 o
   3  -6   7       77.48       86.47      3.83 o
   4  -6   7        0.31       -0.11      1.07 o
   5  -6   7      106.89      107.98      5.43 o
  -7  -5   7        0.02        0.49      1.18 o
  -6  -5   7       14.12       13.61      2.10 o
  -5  -5   7      120.67      128.97      4.60 o
  -4  -5   7        1.09        0.97      0.87 o
  -3  -5   7      147.14      151.43      4.75 o
  -2  -5   7       41.93       43.57      2.47 o
  -1  -5   7      140.14      134.90      4.23 o
   0  -5   7       56.92       59.11      2.20 o
   1  -5   7        2.21        2.08      0.82 o
   2  -5   7       75.63       76.16      3.38 o
   3  -5   7       20.30       17.65      1.75 o
   4  -5   7        2.49        2.17      0.91 o
   5  -5   7       25.05       24.99      2.67 o
   6  -5   7       17.12       13.10      3.06 o
  -8  -4   7       21.16       21.21      3.49 o
  -7  -4   7       41.23       41.62      3.21 o
  -6  -4   7       10.31        9.85      1.68 o
  -5  -4   7      302.59      304.90      8.84 o
  -4  -4   7       56.54       53.17      2.82 o
  -3  -4   7       21.59       21.95      1.81 o
  -2  -4   7       17.65       16.24      1.88 o
  -1  -4   7       97.96       89.94      3.37 o
   0  -4   7       41.73       40.48      1.82 o
   1  -4   7       37.79       35.22      1.72 o
   2  -4   7       39.76       34.92      2.16 o
   3  -4   7       91.55       84.30      3.01 o
   4  -4   7        4.28        4.08      1.23 o
   5  -4   7       44.35       43.41      4.52 o
   6  -4   7        1.11        2.80      1.64 o
   7  -4   7      120.55      139.15      8.25 o
  -8  -3   7        8.59        7.83      1.61 o
  -7  -3   7       65.50       67.29      4.71 o
  -6  -3   7       61.38       61.07      3.56 o
  -5  -3   7      203.48      205.82      6.80 o
  -4  -3   7      279.51      270.02      6.36 o
  -3  -3   7      273.88      264.55      6.12 o
  -2  -3   7        0.96        0.54      0.87 o
  -1  -3   7        0.84       -0.11      0.74 o
   0  -3   7       31.41       27.98      1.50 o
   1  -3   7       43.23       44.84      1.92 o
   2  -3   7       16.83       18.71      1.45 o
   3  -3   7       83.30       85.06      3.04 o
   4  -3   7      287.17      297.80      6.28 o
   5  -3   7        6.16        4.29      1.03 o
   6  -3   7        1.20        2.71      1.64 o
   7  -3   7       10.92       14.31      2.67 o
  -9  -2   7        1.43        2.08      1.96 o
  -8  -2   7      353.57      379.22     33.57 o
  -7  -2   7      134.02      142.05      8.65 o
  -6  -2   7      263.58      259.59      7.41 o
  -5  -2   7      134.29      145.46      5.26 o
  -4  -2   7       49.44       49.29      1.93 o
  -3  -2   7      145.10      134.39      4.20 o
  -2  -2   7       18.22       15.76      1.16 o
  -1  -2   7        9.10        8.58      1.05 o
   0  -2   7        4.10        5.58      0.78 o
   1  -2   7        0.99        0.41      0.64 o
   2  -2   7       72.42       67.97      2.62 o
   3  -2   7      513.52      495.61      7.12 o
   4  -2   7       38.39       40.43      1.79 o
   5  -2   7       26.90       24.74      2.06 o
   6  -2   7       18.23       21.28      2.01 o
   7  -2   7       66.56       74.64      4.10 o
   8  -2   7       19.21       21.30      2.60 o
  -9  -1   7        7.77        9.86      2.85 o
  -8  -1   7       15.93       15.94      2.96 o
  -7  -1   7       21.91       22.46      2.19 o
  -6  -1   7        9.39       10.38      1.51 o
  -5  -1   7       70.70       77.15      2.38 o
  -4  -1   7       57.66       57.78      2.00 o
  -3  -1   7       13.73       13.20      0.90 o
  -2  -1   7      142.36      142.10      2.87 o
  -1  -1   7      269.58      269.79      4.81 o
   0  -1   7      846.78      888.52     12.20 o
   1  -1   7      191.88      179.49      3.78 o
   2  -1   7       55.84       56.73      1.81 o
   3  -1   7       28.82       27.32      1.48 o
   4  -1   7      192.68      194.28      7.57 o
   5  -1   7        8.32        8.57      1.09 o
   6  -1   7        7.18        7.07      1.42 o
   7  -1   7       66.19       72.67      5.43 o
   8  -1   7        1.62        0.15      1.15 o
   9  -1   7       49.63       49.90      3.96 o
  -9   0   7        1.87        1.47      1.72 o
  -8   0   7       31.23       38.21      4.36 o
  -7   0   7       16.87       17.25      3.01 o
  -6   0   7       24.11       26.06      2.06 o
  -5   0   7       69.38       69.77      3.68 o
  -4   0   7      180.63      182.05      3.58 o
  -3   0   7        3.95        2.93      0.47 o
  -2   0   7       69.16       59.06      1.75 o
  -1   0   7       42.71       40.30      1.72 o
   0   0   7        1.79        1.15      0.60 o
   1   0   7      119.31      118.83      2.60 o
   2   0   7        9.51        9.40      0.92 o
   3   0   7       55.00       60.95      2.05 o
   4   0   7      103.48      106.24      2.59 o
   5   0   7        0.28        1.42      0.71 o
   6   0   7      115.56      120.38      3.96 o
   7   0   7      121.51      118.19      4.17 o
   8   0   7       29.54       21.19      2.39 o
   9   0   7       53.86       58.52      5.85 o
  -9   1   7        1.22        2.33      1.98 o
  -8   1   7       78.71       74.23      5.95 o
  -7   1   7        0.54       -0.84      1.22 o
  -6   1   7       41.09       47.32      2.54 o
  -5   1   7       46.14       46.20      2.42 o
  -4   1   7       96.02       99.18      2.13 o
  -3   1   7      230.82      223.44      3.33 o
  -2   1   7      303.25      300.22      5.44 o
  -1   1   7      300.87      309.86      6.10 o
   0   1   7       94.00       88.56      2.37 o
   1   1   7        2.24        3.18      0.47 o
   2   1   7        8.83       11.19      0.81 o
   3   1   7      295.48      293.40      6.37 o
   4   1   7      188.32      194.60      3.25 o
   5   1   7       10.24       11.87      0.83 o
   6   1   7      101.95      103.12      2.72 o
   7   1   7        9.02        7.92      1.18 o
   8   1   7       24.50       27.07      4.44 o
   9   1   7        0.90        1.38      1.21 o
  10   1   7        8.95       10.66      2.90 o
  -9   2   7       66.38       71.05      6.05 o
  -8   2   7      134.48      134.38      7.80 o
  -7   2   7        3.46        5.28      1.84 o
  -6   2   7       23.87       21.55      2.70 o
  -5   2   7       30.56       28.55      1.47 o
  -4   2   7      180.53      178.48      3.49 o
  -3   2   7      166.24      168.00      3.67 o
  -2   2   7        2.43        1.77      0.52 o
  -1   2   7      115.52      114.43      3.41 o
   0   2   7      777.89      748.90     11.01 o
   1   2   7      133.91      151.59      2.25 o
   2   2   7       47.90       44.85      1.29 o
   3   2   7       35.44       33.04      1.18 o
   4   2   7       93.92       97.01      2.45 o
   5   2   7      222.05      219.93      3.49 o
   6   2   7      141.13      138.37      3.14 o
   7   2   7       40.08       35.93      1.67 o
   8   2   7       93.51       97.72      3.51 o
   9   2   7       63.47       63.39      4.02 o
  10   2   7       12.17       12.89      3.26 o
  -9   3   7       16.57       19.32      3.21 o
  -8   3   7       96.49      104.96      6.77 o
  -7   3   7       34.10       37.56      3.90 o
  -6   3   7      185.43      171.97      6.81 o
  -5   3   7        3.62        4.64      1.03 o
  -4   3   7      110.67      107.33      4.78 o
  -3   3   7      119.57      122.16      2.53 o
  -2   3   7       94.87      103.68      2.44 o
  -1   3   7      228.80      245.41      3.94 o
   0   3   7      154.15      160.43      4.02 o
   1   3   7      169.37      165.61      2.20 o
   2   3   7     1050.76     1055.60     10.06 o
   3   3   7      198.04      194.03      2.94 o
   4   3   7      118.59      128.12      2.36 o
   5   3   7      656.52      642.47      7.36 o
   6   3   7       61.39       62.44      1.84 o
   7   3   7       94.07       97.91      2.72 o
   8   3   7       47.60       44.97      2.26 o
   9   3   7        7.64        8.40      1.41 o
  10   3   7       28.01       30.37      2.49 o
  11   3   7        0.09        0.83      1.88 o
  -9   4   7        0.48        5.36      2.13 o
  -8   4   7        0.28        0.83      1.60 o
  -7   4   7       45.86       47.57      3.27 o
  -6   4   7      101.57       98.26      5.66 o
  -5   4   7       40.82       45.17      2.68 o
  -4   4   7      234.06      237.22      7.15 o
  -3   4   7      124.33      130.51      3.89 o
  -2   4   7       13.38       14.34      0.77 o
  -1   4   7      668.31      658.19     17.54 o
   0   4   7      667.47      704.01     10.45 o
   1   4   7        7.44        6.85      0.88 o
   2   4   7      362.09      365.88      4.91 o
   3   4   7      171.74      166.13      2.84 o
   4   4   7       96.14       96.92      1.98 o
   5   4   7        0.30        0.39      0.38 o
   6   4   7       15.41       17.13      1.00 o
   7   4   7       15.23       15.32      1.13 o
   8   4   7       59.76       60.51      2.57 o
   9   4   7        2.40        2.99      1.40 o
  10   4   7       75.35       81.76      3.85 o
  11   4   7       22.90       16.49      3.58 o
  -8   5   7       23.45       34.13      3.87 o
  -7   5   7        5.22        6.27      2.34 o
  -6   5   7        3.20        2.46      1.42 o
  -5   5   7        2.42        1.24      0.47 o
  -4   5   7       15.46       14.51      2.46 o
  -3   5   7      130.25      138.93      7.21 o
  -2   5   7        2.93        1.71      0.60 o
  -1   5   7        1.20        3.62      1.38 o
   0   5   7      282.40      279.70     10.03 o
   1   5   7      263.39      249.65      6.37 o
   2   5   7      386.07      349.96      8.65 o
   3   5   7       82.46       86.93      3.35 o
   4   5   7      530.90      520.14     11.80 o
   5   5   7      143.94      135.68      3.16 o
   6   5   7       62.68       58.34      2.19 o
   7   5   7      345.14      348.17      6.20 o
   8   5   7      147.16      148.85      5.50 o
   9   5   7       73.98       82.86      3.57 o
  10   5   7      192.55      206.15      9.77 o
  11   5   7        2.55        3.89      1.70 o
  -8   6   7        1.37       -0.09      1.66 o
  -7   6   7       24.03       24.48      2.42 o
  -6   6   7        0.03        0.48      0.86 o
  -5   6   7       35.45       35.56      3.42 o
  -4   6   7       21.92       21.21      2.59 o
  -3   6   7       10.68       10.59      1.04 o
  -2   6   7      125.09      113.51     12.97 o
  -1   6   7       10.85        8.17      0.57 o
   0   6   7       47.03       48.31      1.60 o
   1   6   7       22.88       18.79      1.11 o
   2   6   7       46.78       37.27      2.04 o
   3   6   7        0.24        0.66      0.22 o
   4   6   7       12.74       13.19      1.32 o
   5   6   7      555.60      528.63     10.22 o
   6   6   7       20.34       19.23      1.32 o
   7   6   7       92.58       93.36      3.01 o
   8   6   7      152.53      152.77      5.57 o
   9   6   7       67.58       73.04      3.35 o
  10   6   7      204.38      220.29      6.29 o
  11   6   7        1.75        2.96      2.23 o
  -7   7   7        2.24        1.04      1.49 o
  -6   7   7       54.94       62.63      5.52 o
  -5   7   7        2.34        1.43      1.10 o
  -4   7   7        3.00        3.47      0.95 o
  -3   7   7        0.29       -0.85      1.30 o
  -2   7   7       12.65       14.86      1.28 o
  -1   7   7      136.53      129.18      3.78 o
   0   7   7       12.44       15.20      1.00 o
   1   7   7       31.79       34.06      1.57 o
   2   7   7       21.03       16.74      1.23 o
   3   7   7        0.40        0.40      0.33 o
   4   7   7       55.01       48.61      1.68 o
   5   7   7        1.85        2.01      0.54 o
   6   7   7       28.52       24.29      1.44 o
   7   7   7       25.47       24.78      1.63 o
   8   7   7       31.33       31.13      1.85 o
   9   7   7        1.58        2.81      0.91 o
  10   7   7        2.85        6.34      1.60 o
  11   7   7       23.61       28.62      4.10 o
  -6   8   7       26.12       24.32      2.50 o
  -5   8   7        0.94        2.49      1.41 o
  -4   8   7        9.60        2.08      1.35 o
  -3   8   7       68.15       76.71      5.36 o
  -2   8   7       11.71       13.51      2.35 o
  -1   8   7      371.13      354.21      7.61 o
   0   8   7       23.55       22.66      1.27 o
   1   8   7        8.20        4.98      0.90 o
   2   8   7      308.80      301.52      5.83 o
   3   8   7       14.47        7.49      1.04 o
   4   8   7       12.44       10.23      1.05 o
   5   8   7       17.92       17.60      3.44 o
   6   8   7        1.16        3.35      0.87 o
   7   8   7        7.89        8.48      1.88 o
   8   8   7       18.66       20.84      1.74 o
   9   8   7        0.78       -0.30      0.85 o
  10   8   7        0.25        1.67      1.94 o
  -5   9   7      129.33      125.64      8.14 o
  -4   9   7        0.13       -0.70      1.07 o
  -3   9   7      253.26      271.30     10.67 o
  -2   9   7        8.57        8.21      1.86 o
  -1   9   7       39.59       40.27      3.78 o
   0   9   7       92.15       91.47      5.62 o
   1   9   7        4.67        4.29      1.41 o
   2   9   7      132.85      120.75      6.74 o
   3   9   7        8.88        3.41      1.71 o
   4   9   7       31.40       24.78      3.27 o
   5   9   7      117.69      108.73      7.05 o
   6   9   7       73.36       81.05      6.39 o
   7   9   7      175.71      177.99      9.26 o
   8   9   7       74.30       74.47      6.19 o
   9   9   7        0.49        0.58      1.44 o
  -4  10   7       18.66       19.96      3.68 o
  -3  10   7        0.42       -0.28      1.51 o
  -2  10   7        9.35       12.27      1.79 o
  -1  10   7       16.25       16.46      1.92 o
   0  10   7       79.40       75.82      5.14 o
   1  10   7        8.46        9.73      2.06 o
   2  10   7        9.28        8.39      1.97 o
   3  10   7      404.45      400.63     13.69 o
   4  10   7       11.39        9.99      2.25 o
   5  10   7      308.78      307.56     12.78 o
   6  10   7       26.13       26.87      2.85 o
   7  10   7        0.25        0.60      1.50 o
   8  10   7        9.45        6.06      2.38 o
  -1  11   7        0.94       -0.35      1.69 o
   0  11   7        1.22        0.04      1.80 o
   1  11   7        0.64        0.91      1.05 o
   2  11   7       88.25       87.75      4.60 o
   3  11   7      147.75      151.98      6.56 o
   4  11   7       44.29       41.46      3.82 o
   5  11   7        2.45        2.92      1.47 o
   6  11   7       12.11       11.01      3.07 o
   7  11   7      105.26       97.97      7.95 o
   8  11   7       42.89       41.96      5.25 o
  -2  -6   8       59.28       60.84      6.19 o
  -1  -6   8       39.34       39.66      5.41 o
  -6  -5   8        0.08        0.18      1.23 o
  -5  -5   8       53.01       56.84      3.88 o
  -4  -5   8       40.75       38.26      2.62 o
  -3  -5   8        5.77        5.17      1.42 o
  -2  -5   8       37.74       38.92      3.66 o
  -1  -5   8        1.84        1.79      1.32 o
   0  -5   8       59.05       50.38      3.88 o
   1  -5   8      153.22      156.11      4.99 o
   2  -5   8       11.68       11.55      1.53 o
   3  -5   8       41.65       46.21      3.99 o
   4  -5   8       73.94       78.73      4.58 o
   5  -5   8        0.09        1.06      1.20 o
  -7  -4   8        9.57        8.76      2.07 o
  -6  -4   8        1.25        2.54      1.61 o
  -5  -4   8       36.60       39.94      2.66 o
  -4  -4   8       47.28       44.82      2.74 o
  -3  -4   8        0.01       -0.17      0.88 o
  -2  -4   8      117.01      116.37      4.19 o
  -1  -4   8        5.78        5.61      1.15 o
   0  -4   8      307.31      308.39      5.78 o
   1  -4   8       50.17       52.93      2.24 o
   2  -4   8       19.00       19.18      2.02 o
   3  -4   8       37.45       39.91      3.44 o
   4  -4   8       49.71       48.88      4.71 o
   5  -4   8        2.90        4.53      2.28 o
   6  -4   8       39.34       39.46      3.50 o
  -8  -3   8        1.87        0.55      1.64 o
  -7  -3   8        2.77        2.61      1.24 o
  -6  -3   8        4.76        5.67      2.38 o
  -5  -3   8        5.83        5.25      1.09 o
  -4  -3   8      372.69      390.61      8.23 o
  -3  -3   8      112.83      118.85      4.16 o
  -2  -3   8      133.85      133.17      4.37 o
  -1  -3   8        0.31        0.95      1.16 o
   0  -3   8       66.68       64.64      2.44 o
   1  -3   8      102.95       99.13      3.08 o
   2  -3   8       65.80       61.91      2.72 o
   3  -3   8      129.94      131.28      4.11 o
   4  -3   8        6.78        5.80      1.00 o
   5  -3   8        2.21        0.70      1.60 o
   6  -3   8      131.29      141.60      6.07 o
   7  -3   8       14.69       16.31      2.68 o
  -8  -2   8        6.40        3.13      1.76 o
  -7  -2   8        1.36        1.69      1.06 o
  -6  -2   8       87.52       98.23      5.12 o
  -5  -2   8       26.60       32.32      2.24 o
  -4  -2   8      159.77      172.60      5.00 o
  -3  -2   8      193.71      200.08      4.39 o
  -2  -2   8        0.84        0.96      1.06 o
  -1  -2   8      198.71      189.78      7.25 o
   0  -2   8       32.80       32.31      1.71 o
   1  -2   8        5.89        7.39      1.51 o
   2  -2   8        0.49        1.13      0.70 o
   3  -2   8       19.25       18.88      1.56 o
   4  -2   8      419.91      413.61      9.61 o
   5  -2   8      117.50      116.58      3.99 o
   6  -2   8       71.97       73.84      3.28 o
   7  -2   8        0.13        0.97      2.17 o
  -8  -1   8       27.00       30.08      4.17 o
  -7  -1   8       29.90       30.66      2.77 o
  -6  -1   8       27.79       27.88      2.39 o
  -5  -1   8       47.19       51.97      3.26 o
  -4  -1   8       75.30       70.85      4.28 o
  -3  -1   8       53.79       47.79      1.73 o
  -2  -1   8        0.04        0.11      0.58 o
  -1  -1   8       47.54       47.53      3.68 o
   0  -1   8       84.44       74.16      2.52 o
   1  -1   8       10.30       12.55      1.28 o
   2  -1   8      368.25      375.24      8.57 o
   3  -1   8       74.08       64.53      3.33 o
   4  -1   8      134.01      144.90      4.33 o
   5  -1   8      315.76      328.30      7.04 o
   6  -1   8       14.61       15.45      1.57 o
   7  -1   8       30.54       28.48      2.22 o
   8  -1   8       58.17       55.17      6.90 o
  -9   0   8        0.45       -0.15      1.59 o
  -8   0   8       13.17        8.05      2.37 o
  -7   0   8       55.79       55.40      3.22 o
  -6   0   8       44.09       43.23      2.80 o
  -5   0   8       18.52       21.42      1.68 o
  -4   0   8       34.27       34.48      1.71 o
  -3   0   8      173.01      165.88      3.87 o
  -2   0   8       54.62       56.39      1.76 o
  -1   0   8       87.27       84.85      2.68 o
   0   0   8      459.85      440.02      5.95 o
   1   0   8       16.37       19.49      1.37 o
   2   0   8      235.06      225.93      4.49 o
   3   0   8      323.89      305.57      5.48 o
   4   0   8       83.56       82.77      3.19 o
   5   0   8       99.49       94.62      4.33 o
   6   0   8        0.77        1.64      0.69 o
   7   0   8        4.17        2.91      0.86 o
   8   0   8        1.52        1.59      0.99 o
   9   0   8        0.00       -1.59      1.59 o
  -9   1   8        0.45        1.51      2.00 o
  -8   1   8       48.29       47.47      4.78 o
  -7   1   8       14.34       20.46      3.20 o
  -6   1   8       10.72       12.22      3.10 o
  -5   1   8       67.83       67.34      2.71 o
  -4   1   8      115.77      120.76      3.57 o
  -3   1   8        0.10        0.38      0.51 o
  -2   1   8       12.59       11.45      0.86 o
  -1   1   8       83.16       69.27      3.37 o
   0   1   8       20.89       19.86      1.39 o
   1   1   8       27.73       31.04      1.69 o
   2   1   8      118.97      110.49      3.31 o
   3   1   8        0.89       -0.11      0.68 o
   4   1   8       61.55       61.46      2.23 o
   5   1   8      103.24       96.97      2.97 o
   6   1   8        0.79        0.80      0.67 o
   7   1   8      102.83      103.24      3.43 o
   8   1   8      212.35      212.71      5.30 o
   9   1   8      107.83      114.13      4.67 o
  10   1   8       30.62       18.64      3.72 o
  -9   2   8       46.20       44.62      4.86 o
  -8   2   8       12.24       14.21      2.76 o
  -7   2   8      159.48      152.89      7.91 o
  -6   2   8       24.12       22.79      2.68 o
  -5   2   8        1.08        0.94      0.56 o
  -4   2   8       45.93       47.56      2.05 o
  -3   2   8       46.54       44.18      2.18 o
  -2   2   8        0.15        0.44      1.33 o
  -1   2   8      133.95      124.70      6.79 o
   0   2   8       23.46       25.22      1.06 o
   1   2   8      487.09      474.58      6.15 o
   2   2   8      103.66      105.58      2.53 o
   3   2   8      178.80      191.26      4.86 o
   4   2   8      323.41      339.18      5.55 o
   5   2   8       45.06       40.47      1.62 o
   6   2   8       45.70       51.41      2.23 o
   7   2   8       53.23       52.58      2.40 o
   8   2   8       79.81       81.43      3.15 o
   9   2   8        5.13        5.48      1.22 o
  10   2   8      147.60      151.68      9.47 o
  -8   3   8       84.83       88.98      4.79 o
  -7   3   8        5.59        6.90      1.60 o
  -6   3   8       67.81       73.58      5.55 o
  -5   3   8      102.20      102.09      4.25 o
  -4   3   8       19.71       18.57      1.13 o
  -3   3   8       15.38       12.85      1.13 o
  -2   3   8      197.86      199.74      4.64 o
  -1   3   8      202.74      201.68      4.64 o
   0   3   8        0.10       -0.19      0.38 o
   1   3   8      130.27      123.84      2.31 o
   2   3   8       32.82       30.59      1.31 o
   3   3   8      203.76      208.04      5.31 o
   4   3   8       60.85       57.70      2.05 o
   5   3   8       71.78       67.54      2.02 o
   6   3   8      124.73      127.90      3.02 o
   7   3   8      166.12      167.31      4.27 o
   8   3   8       11.42        9.60      1.16 o
   9   3   8        1.80        2.94      1.03 o
  10   3   8        8.06        7.55      1.84 o
  -7   4   8       19.68       18.02      2.63 o
  -6   4   8        0.65        0.18      1.12 o
  -5   4   8       85.75       93.16      4.01 o
  -4   4   8        1.92        3.05      0.90 o
  -3   4   8       43.40       38.16      3.30 o
  -2   4   8      198.50      188.07      3.46 o
  -1   4   8      401.92      418.94     13.65 o
   0   4   8      511.22      520.50     15.39 o
   1   4   8      290.10      314.88     11.29 o
   2   4   8      256.56      264.73      4.95 o
   3   4   8       20.75       19.78      1.07 o
   4   4   8      141.69      152.62      2.76 o
   5   4   8       53.45       53.65      1.74 o
   6   4   8       77.61       82.80      2.34 o
   7   4   8        0.26       -0.57      0.76 o
   8   4   8        0.17        1.19      0.83 o
   9   4   8        4.00        1.82      0.99 o
  10   4   8       75.81       83.50      3.94 o
  11   4   8       20.72       19.34      3.69 o
  -7   5   8        0.57       -1.63      2.01 o
  -6   5   8       33.66       34.24      2.59 o
  -5   5   8      192.28      210.22      6.19 o
  -4   5   8        7.83        7.85      2.00 o
  -3   5   8      621.52      648.82     11.22 o
  -2   5   8       21.17       15.43      0.60 o
  -1   5   8        2.37        2.65      1.44 o
   0   5   8      246.65      247.82      9.94 o
   1   5   8       13.38       11.78      2.43 o
   2   5   8      240.64      237.51      9.63 o
   3   5   8      204.01      191.41      5.26 o
   4   5   8       29.16       29.56      1.32 o
   5   5   8      451.74      466.61      8.16 o
   6   5   8      499.42      504.78      7.56 o
   7   5   8      761.93      802.87     14.44 o
   8   5   8      409.58      443.62      8.79 o
   9   5   8       29.04       25.42      2.11 o
  10   5   8       36.02       35.80      2.60 o
  -7   6   8        6.85        4.47      1.85 o
  -6   6   8       52.85       54.30      5.42 o
  -5   6   8       19.29       19.77      3.31 o
  -4   6   8        8.02        8.04      1.11 o
  -3   6   8       59.44       60.31      2.49 o
  -2   6   8      217.45      222.26      9.72 o
  -1   6   8      233.49      225.17      6.24 o
   0   6   8      389.93      370.78      7.71 o
   1   6   8       20.71       16.34      1.85 o
   2   6   8      154.62      148.56     10.90 o
   3   6   8      996.36     1025.70     17.32 o
   4   6   8        0.27        1.77      0.53 o
   5   6   8      431.72      438.59      6.50 o
   6   6   8       27.81       28.22      1.69 o
   7   6   8      110.96      105.23      3.62 o
   8   6   8      190.48      198.35      6.39 o
   9   6   8       27.68       27.68      2.11 o
  10   6   8        6.28        5.40      1.36 o
  -7   7   8        0.46       -2.08      2.08 o
  -6   7   8        0.40        2.74      1.62 o
  -5   7   8       16.44       21.21      3.48 o
  -4   7   8        6.65        8.50      2.21 o
  -3   7   8        0.93        2.63      1.42 o
  -2   7   8       55.90       52.09      4.59 o
  -1   7   8        0.42        0.66      0.27 o
   0   7   8       18.58       17.02      1.12 o
   1   7   8       95.33       92.76      2.62 o
   2   7   8       18.18       18.24      1.25 o
   3   7   8       13.64        8.76      2.26 o
   4   7   8        2.06        0.79      0.32 o
   5   7   8        2.74        1.91      0.51 o
   6   7   8       16.54       16.20      1.21 o
   7   7   8       44.32       42.76      2.06 o
   8   7   8        1.94        2.62      0.83 o
   9   7   8        9.78        7.39      1.40 o
  10   7   8        8.19        5.27      2.17 o
  -6   8   8        6.61        7.77      2.34 o
  -5   8   8        0.01       -1.58      2.43 o
  -4   8   8        0.01        0.46      1.25 o
  -3   8   8        0.99       -1.69      1.69 o
  -2   8   8       20.46       24.10      3.31 o
  -1   8   8       84.65       79.20      5.73 o
   0   8   8        0.04       -0.18      1.05 o
   1   8   8        0.35        1.75      0.59 o
   2   8   8        3.64        6.38      0.87 o
   3   8   8       13.65       10.64      2.45 o
   4   8   8       65.92       80.57      5.89 o
   5   8   8        0.01       -1.41      1.41 o
   6   8   8        1.51        1.98      2.11 o
   7   8   8      155.77      170.70      5.94 o
   8   8   8        7.46        8.25      1.79 o
   9   8   8        2.90        3.85      1.36 o
  10   8   8       22.97       25.08      3.91 o
  -5   9   8      215.63      233.12     11.64 o
  -4   9   8       40.30       42.38      4.44 o
  -3   9   8       87.17       83.16      6.05 o
  -2   9   8       13.90       12.13      2.52 o
  -1   9   8       65.25       65.38      5.08 o
   0   9   8      106.99      113.10      6.73 o
   1   9   8       91.93       84.94      5.82 o
   2   9   8        0.03       -0.21      1.28 o
   3   9   8        2.79        3.69      1.70 o
   4   9   8       28.40       23.80      3.27 o
   5   9   8        0.21       -0.06      1.49 o
   6   9   8        4.01        0.43      1.57 o
   7   9   8       31.32       31.30      2.93 o
   8   9   8       64.92       75.99      4.44 o
   9   9   8        1.12       -0.39      1.10 o
  -4  10   8       66.01       66.64      6.29 o
  -3  10   8        1.82        0.89      1.73 o
  -2  10   8       42.93       42.67      4.18 o
  -1  10   8        0.06        0.94      1.18 o
   0  10   8       27.17       26.82      3.37 o
   1  10   8        5.34        4.40      1.80 o
   2  10   8        6.73        6.82      1.95 o
   3  10   8      268.62      283.98     11.73 o
   4  10   8       43.58       35.11      4.10 o
   5  10   8        5.40        4.50      2.16 o
   6  10   8       43.38       48.33      5.17 o
   7  10   8       47.52       53.12      5.65 o
   8  10   8       36.89       37.76      4.69 o
   1  11   8        0.76       -1.14      1.59 o
   2  11   8        8.05        9.24      2.05 o
   3  11   8       11.83        7.21      2.08 o
   4  11   8       40.91       40.89      4.60 o
   5  11   8        7.57        6.06      3.06 o
   6  11   8       11.47        4.70      1.53 o
   4  12   8        0.19       -1.76      1.78 o
   5  12   8       31.73       22.51      3.57 o
  -2  -5   9        2.07        2.53      2.03 o
  -1  -5   9       49.74       52.25      5.72 o
  -6  -4   9       50.71       52.91      3.21 o
  -5  -4   9        1.63       -0.35      0.90 o
  -4  -4   9       32.09       32.92      2.52 o
  -3  -4   9       73.55       73.63      3.55 o
  -2  -4   9       15.45       15.91      1.83 o
  -1  -4   9       89.55       95.97      4.25 o
   0  -4   9       21.27       21.50      1.59 o
   1  -4   9       16.94       20.53      1.89 o
   2  -4   9      108.42      118.66      4.55 o
   3  -4   9       68.03       74.19      3.72 o
   4  -4   9       51.06       53.27      3.93 o
   5  -4   9      114.41      124.02      6.01 o
  -7  -3   9       83.59       80.37      4.61 o
  -6  -3   9       26.57       26.82      2.29 o
  -5  -3   9      143.01      146.56      5.13 o
  -4  -3   9      227.37      233.32      6.43 o
  -3  -3   9       24.30       23.91      2.07 o
  -2  -3   9        1.64        0.82      0.92 o
  -1  -3   9      148.62      156.26      4.98 o
   0  -3   9       51.98       54.01      2.39 o
   1  -3   9        4.20        3.54      0.85 o
   2  -3   9      279.25      284.12      6.13 o
   3  -3   9       46.00       42.38      2.79 o
   4  -3   9       28.11       28.51      2.75 o
   5  -3   9       47.77       51.61      3.82 o
   6  -3   9        0.11       -0.29      1.11 o
  -7  -2   9       45.01       49.88      3.61 o
  -6  -2   9        2.18        4.91      1.86 o
  -5  -2   9        8.94        7.73      1.38 o
  -4  -2   9       12.84       11.04      1.50 o
  -3  -2   9       81.85       82.21      3.87 o
  -2  -2   9       14.21       13.49      1.51 o
  -1  -2   9      105.35      107.49      3.95 o
   0  -2   9        6.80        7.91      1.05 o
   1  -2   9      211.66      212.63      4.84 o
   2  -2   9       52.06       58.66      3.93 o
   3  -2   9      178.56      190.78      5.27 o
   4  -2   9      176.06      187.99      5.32 o
   5  -2   9        1.99        2.83      0.95 o
   6  -2   9        0.49        1.07      1.06 o
  -8  -1   9       97.47       91.56      7.27 o
  -7  -1   9        2.71        1.26      1.71 o
  -6  -1   9        4.23        4.60      1.65 o
  -5  -1   9      175.59      179.44      6.50 o
  -4  -1   9        0.51        0.00      0.81 o
  -3  -1   9       13.56       10.43      1.40 o
  -2  -1   9      126.63      130.71      4.29 o
  -1  -1   9      142.20      142.20      4.49 o
   0  -1   9        5.08        5.41      0.90 o
   1  -1   9      238.12      247.58      5.90 o
   2  -1   9       11.62        9.88      1.25 o
   3  -1   9       31.53       29.60      2.71 o
   4  -1   9       28.68       31.68      2.18 o
   5  -1   9      153.00      162.00      4.99 o
   6  -1   9        7.07        6.74      1.42 o
   7  -1   9       20.33       19.19      1.97 o
  -8   0   9       13.94       10.30      2.55 o
  -7   0   9       82.22       83.79      4.83 o
  -6   0   9        6.30        5.08      1.17 o
  -5   0   9      122.90      119.76      4.06 o
  -4   0   9       79.48       79.93      4.01 o
  -3   0   9       40.02       37.80      2.78 o
  -2   0   9      338.30      323.40      8.44 o
  -1   0   9       53.45       56.15      3.84 o
   0   0   9      135.61      131.49      3.81 o
   1   0   9       14.42       11.61      1.06 o
   2   0   9       52.70       51.79      2.60 o
   3   0   9      197.68      196.80      5.28 o
   4   0   9        0.94       -0.29      1.64 o
   5   0   9        9.71        8.92      1.47 o
   6   0   9       14.36       18.87      1.75 o
   7   0   9       56.29       60.04      3.20 o
   8   0   9        4.96        4.14      1.65 o
  -8   1   9        7.85        7.65      2.25 o
  -7   1   9        5.81        7.65      1.64 o
  -6   1   9       10.10        8.12      1.59 o
  -5   1   9        5.54        5.04      0.94 o
  -4   1   9        9.62        7.20      1.09 o
  -3   1   9       44.11       45.35      2.92 o
  -2   1   9       25.82       19.17      1.14 o
  -1   1   9        1.59        0.36      0.50 o
   0   1   9      142.58      139.51      4.65 o
   1   1   9       56.03       50.47      2.33 o
   2   1   9      155.67      158.67      4.31 o
   3   1   9       22.67       21.74      1.95 o
   4   1   9        7.74        8.47      1.20 o
   5   1   9       79.61       79.47      3.33 o
   6   1   9      116.47      108.82      4.10 o
   7   1   9       60.92       61.08      2.78 o
   8   1   9       45.98       46.11      2.53 o
   9   1   9        9.17       16.06      4.66 o
  -8   2   9        2.59        0.91      1.47 o
  -7   2   9        0.97        0.51      1.32 o
  -6   2   9       24.13       28.98      2.59 o
  -5   2   9      182.05      179.51      4.52 o
  -4   2   9       29.52       29.01      1.72 o
  -3   2   9      221.92      222.96      4.93 o
  -2   2   9       97.01       93.37      6.68 o
  -1   2   9       86.00      100.30      6.33 o
   0   2   9       93.31       83.89      2.16 o
   1   2   9      208.11      196.92      3.61 o
   2   2   9      137.21      148.82      4.03 o
   3   2   9      173.66      164.81      3.61 o
   4   2   9      114.08      106.05      2.97 o
   5   2   9      159.84      158.95      4.71 o
   6   2   9      182.79      190.73      4.86 o
   7   2   9        0.93       -1.03      1.03 o
   8   2   9       26.57       25.69      2.05 o
   9   2   9       68.24       66.83      4.31 o
  10   2   9        0.26        0.79      2.04 o
  -7   3   9       59.68       64.72      3.92 o
  -6   3   9       42.45       44.02      3.09 o
  -5   3   9        0.07       -0.72      0.77 o
  -4   3   9       22.48       22.27      1.79 o
  -3   3   9        7.71        8.23      0.89 o
  -2   3   9       67.11       63.41      2.21 o
  -1   3   9       34.56       36.20      1.91 o
   0   3   9        2.01        1.63      0.53 o
   1   3   9      103.29       93.85      2.08 o
   2   3   9       44.02       38.59      1.44 o
   3   3   9      418.63      420.22      6.10 o
   4   3   9       25.90       19.45      1.24 o
   5   3   9        1.71        0.52      0.56 o
   6   3   9       68.54       66.81      2.56 o
   7   3   9       46.56       42.94      2.22 o
   8   3   9        0.01        0.29      0.80 o
   9   3   9       15.98       16.48      1.61 o
  10   3   9        0.18       -2.59      2.59 o
  -7   4   9       37.66       43.98      5.34 o
  -6   4   9       35.54       36.86      4.59 o
  -5   4   9       19.21       19.79      1.86 o
  -4   4   9       21.61       21.60      1.84 o
  -3   4   9       46.80       46.59      2.61 o
  -2   4   9        0.04        0.21      0.37 o
  -1   4   9      918.99      687.05     40.08 o
   0   4   9      107.30      101.22      6.37 o
   1   4   9       63.28       49.98      4.51 o
   2   4   9        0.37        0.37      0.28 o
   3   4   9      229.93      239.05      8.45 o
   4   4   9        1.78        1.26      0.47 o
   5   4   9        5.84        4.94      0.78 o
   6   4   9      145.84      152.12      3.86 o
   7   4   9       33.21       35.32      1.96 o
   8   4   9       60.50       59.43      2.71 o
   9   4   9        0.06        0.14      0.84 o
  10   4   9        0.63        5.39      2.44 o
  -6   5   9       22.03       21.90      3.81 o
  -5   5   9      207.65      227.65     11.35 o
  -4   5   9        0.99        3.53      1.82 o
  -3   5   9      147.63      151.22      6.25 o
  -2   5   9      297.57      279.36     34.25 o
  -1   5   9      126.53      126.19      7.43 o
   0   5   9      703.28      746.87     20.73 o
   1   5   9      310.35      319.61     12.22 o
   2   5   9        2.14        1.59      1.52 o
   3   5   9      172.66      166.06      4.23 o
   4   5   9       10.03       11.81      1.25 o
   5   5   9        0.26        0.70      0.51 o
   6   5   9        4.69        4.36      0.77 o
   7   5   9       56.94       53.14      2.36 o
   8   5   9       98.58      103.42      3.52 o
   9   5   9        6.72        5.31      1.10 o
  -6   6   9        0.01       -0.76      1.84 o
  -5   6   9       17.12       22.18      3.66 o
  -4   6   9      139.21      138.67      8.57 o
  -3   6   9       11.02       11.01      2.59 o
  -2   6   9      105.32      120.20      7.40 o
  -1   6   9      141.67      148.65      8.16 o
   0   6   9        3.73        4.62      2.04 o
   1   6   9      183.85      211.44      9.64 o
   2   6   9        0.23        0.76      1.54 o
   3   6   9       55.55       66.86      3.75 o
   4   6   9       52.37       53.69      2.95 o
   5   6   9        4.84        5.77      0.74 o
   6   6   9       40.42       41.74      1.89 o
   7   6   9      123.20      126.09      3.63 o
   8   6   9       12.08        9.36      1.47 o
   9   6   9       71.60       77.64      5.01 o
  -6   7   9        1.22       -0.67      1.68 o
  -5   7   9        9.78       13.45      3.16 o
  -4   7   9       22.99       22.49      3.48 o
  -3   7   9        7.49        6.96      2.31 o
  -2   7   9       26.53       28.73      3.77 o
  -1   7   9       41.92       54.01      4.87 o
   0   7   9       14.44        7.10      2.02 o
   1   7   9       15.48       18.84      2.32 o
   2   7   9        6.22       11.25      2.45 o
   3   7   9       25.73       20.01      3.09 o
   4   7   9       29.01       32.15      2.72 o
   5   7   9        9.70        7.49      1.28 o
   6   7   9        4.78        7.00      1.15 o
   7   7   9        0.61        1.20      0.93 o
   8   7   9        0.02       -1.89      1.89 o
   9   7   9        1.60        0.66      1.54 o
  -5   8   9        0.02       -2.16      2.16 o
  -4   8   9        0.63        3.41      2.09 o
  -3   8   9        5.16        4.09      1.72 o
  -2   8   9       15.11       16.40      3.02 o
  -1   8   9        0.67       -0.24      1.24 o
   0   8   9      159.90      177.54      8.94 o
   1   8   9        0.00       -0.43      1.35 o
   2   8   9       27.31       27.95      3.59 o
   3   8   9       49.10       51.90      4.79 o
   4   8   9        5.30        3.18      1.98 o
   5   8   9       19.60       16.09      3.00 o
   6   8   9       23.62       25.18      2.61 o
   7   8   9        1.98        0.72      0.96 o
   8   8   9        1.74        0.32      0.93 o
   9   8   9        9.57       10.45      1.89 o
  -4   9   9       10.58       11.81      2.71 o
  -3   9   9       28.11       34.70      4.27 o
  -2   9   9        5.23        6.25      2.30 o
  -1   9   9        1.02        3.36      2.12 o
   0   9   9        2.75        5.27      2.01 o
   1   9   9        1.37        0.70      1.39 o
   2   9   9        1.57        3.54      1.60 o
   3   9   9       35.16       37.58      4.29 o
   4   9   9        6.31        5.69      2.19 o
   5   9   9       79.63       91.80      6.85 o
   6   9   9        2.96        3.43      1.95 o
   7   9   9        0.28       -1.26      1.26 o
   8   9   9       31.41       28.08      3.85 o
   9   9   9        0.04        1.33      2.00 o
  -3  10   9        3.07        4.02      2.18 o
  -2  10   9        1.23       -1.46      2.09 o
  -1  10   9        3.94        6.48      2.15 o
   0  10   9        7.09        8.29      2.29 o
   1  10   9       23.27       21.46      3.22 o
   2  10   9        1.27        0.41      1.37 o
   3  10   9       12.40       10.91      2.52 o
   4  10   9       20.03       29.21      3.98 o
   5  10   9       37.57       49.18      5.13 o
   6  10   9        0.36        2.13      2.04 o
   0  11   9       18.48       25.86      3.61 o
   1  11   9        4.66        5.63      2.10 o
   2  11   9      114.93      142.77      8.42 o
   3  11   9       23.69       21.96      3.54 o
   4  11   9      181.68      187.18     10.02 o
   5  11   9       12.38       13.45      3.09 o
   6  11   9       13.59        8.36      2.63 o
  -4  -4  10       31.99       36.69      4.44 o
  -3  -4  10       12.88        8.61      2.17 o
   3  -4  10       45.60       46.93      4.74 o
  -5  -3  10        2.38        4.56      1.24 o
  -4  -3  10       54.23       53.17      3.15 o
  -3  -3  10        6.64        8.71      1.54 o
  -2  -3  10       63.42       61.38      3.31 o
  -1  -3  10       48.67       42.72      2.76 o
   0  -3  10        0.96       -1.10      1.10 o
   1  -3  10        2.42        2.20      0.97 o
   2  -3  10        0.04        0.85      1.01 o
   3  -3  10        4.85        4.81      1.20 o
   4  -3  10       50.57       47.80      3.75 o
   5  -3  10       17.61       18.97      3.42 o
  -6  -2  10        0.19        1.67      1.89 o
  -5  -2  10      202.39      212.46      6.28 o
  -4  -2  10       27.46       23.97      2.88 o
  -3  -2  10      160.50      157.09      5.26 o
  -2  -2  10        3.85        2.28      1.04 o
  -1  -2  10        2.97        2.25      1.21 o
   0  -2  10      120.09      117.18      5.52 o
   1  -2  10        1.12        0.60      1.02 o
   2  -2  10        9.76        9.75      1.37 o
   3  -2  10        7.43        7.16      1.64 o
   4  -2  10       28.12       26.58      2.44 o
   5  -2  10       12.49       13.89      2.12 o
   6  -2  10        4.20        1.78      1.64 o
  -7  -1  10        2.55        0.83      1.90 o
  -6  -1  10       90.16       92.84      4.71 o
  -5  -1  10       10.81        9.23      3.05 o
  -4  -1  10        0.69        0.56      1.20 o
  -3  -1  10       20.68       22.91      2.02 o
  -2  -1  10        0.18        1.55      0.90 o
  -1  -1  10        8.09        9.23      1.33 o
   0  -1  10       26.69       28.26      2.16 o
   1  -1  10       32.90       27.41      1.80 o
   2  -1  10        5.51        7.70      1.33 o
   3  -1  10      539.38      542.28     10.17 o
   4  -1  10       21.37       23.48      1.98 o
   5  -1  10       96.53      101.40      6.10 o
   6  -1  10        4.18        3.37      1.40 o
   7  -1  10        8.49        5.70      2.58 o
  -7   0  10       15.95       15.66      2.99 o
  -6   0  10        0.66        1.85      2.64 o
  -5   0  10        5.05        6.69      1.32 o
  -4   0  10        2.56        3.34      1.10 o
  -3   0  10        6.83        4.70      1.29 o
  -2   0  10       44.86       40.25      3.03 o
  -1   0  10       20.45       19.11      3.09 o
   0   0  10       76.91       78.37      4.16 o
   1   0  10       30.50       26.55      2.35 o
   2   0  10        1.13        2.13      1.12 o
   3   0  10       25.62       21.76      2.31 o
   4   0  10       27.74       22.14      2.43 o
   5   0  10        2.67        0.88      0.93 o
   6   0  10        1.03        1.94      0.91 o
   7   0  10        0.79        1.69      1.15 o
   8   0  10       14.14       12.41      2.79 o
  -6   1  10        0.04       -0.67      1.25 o
  -5   1  10        0.15        0.30      0.96 o
  -4   1  10       87.87       84.36      3.29 o
  -3   1  10       24.83       29.35      2.47 o
  -2   1  10       12.95        9.42      1.59 o
  -1   1  10       50.08       48.96      3.22 o
   0   1  10       12.73        7.13      2.23 o
   1   1  10      156.40      151.56      6.06 o
   2   1  10       12.82       12.65      1.83 o
   3   1  10       13.67        7.57      1.12 o
   4   1  10       61.24       64.77      3.29 o
   5   1  10        2.15        3.52      1.33 o
   6   1  10        0.00       -0.98      0.98 o
   7   1  10        0.55        0.42      0.88 o
   8   1  10       13.08       15.27      2.44 o
  -6   2  10        8.31        5.25      2.42 o
  -5   2  10       72.51       72.17      3.91 o
  -4   2  10        2.34        1.63      0.67 o
  -3   2  10       15.39       13.90      1.29 o
  -2   2  10       48.98       49.35      5.37 o
  -1   2  10      100.63       92.89      3.16 o
   0   2  10        4.19        3.15      0.65 o
   1   2  10       23.74       22.91      1.22 o
   2   2  10       79.98       80.47      2.42 o
   3   2  10       77.98       82.86      2.60 o
   4   2  10      140.73      142.76      4.42 o
   5   2  10       22.84       22.58      1.87 o
   6   2  10       16.01       16.88      1.73 o
   7   2  10      124.87      128.78      4.77 o
   8   2  10        0.74        2.78      1.03 o
   9   2  10       19.91       14.91      2.42 o
  -6   3  10       59.23       53.53      5.97 o
  -5   3  10        4.71        2.20      1.95 o
  -4   3  10      177.93      178.02      5.73 o
  -3   3  10      114.19      113.76      3.29 o
  -2   3  10        3.81        3.78      0.79 o
  -1   3  10      111.30      106.52      4.42 o
   0   3  10       14.67       10.71      1.15 o
   1   3  10        2.37        1.07      0.37 o
   2   3  10        1.14        2.80      0.52 o
   3   3  10        4.28        4.98      0.65 o
   4   3  10       86.41       85.85      3.32 o
   5   3  10        0.06       -0.38      0.83 o
   6   3  10       24.99       26.08      2.10 o
   7   3  10        0.29       -0.57      0.78 o
   8   3  10       22.51       22.34      1.91 o
   9   3  10        0.32        0.84      2.84 o
  -5   4  10       30.00       28.29      4.23 o
  -4   4  10        2.09        3.34      2.02 o
  -3   4  10        2.40        1.52      1.59 o
  -2   4  10       10.19       10.55      1.33 o
  -1   4  10        0.00       -0.18      0.68 o
   0   4  10       58.79       59.11      5.19 o
   1   4  10       22.61       23.03      3.35 o
   2   4  10       22.14       17.02      0.82 o
   3   4  10        0.03        0.39      0.68 o
   4   4  10       35.46       37.95      2.27 o
   5   4  10       16.74       15.82      1.57 o
   6   4  10       68.04       78.39      3.46 o
   7   4  10        1.73        0.51      0.76 o
   8   4  10       34.36       33.03      2.08 o
   9   4  10        0.01        1.59      1.63 o
  -5   5  10        5.54       -0.15      1.81 o
  -4   5  10        5.10        6.22      2.21 o
  -3   5  10        8.80        8.05      2.45 o
  -2   5  10        0.04        0.78      1.44 o
  -1   5  10       61.69       85.44      6.31 o
   0   5  10       24.93       20.93      3.25 o
   1   5  10        3.15        6.32      2.05 o
   2   5  10        3.73        1.30      1.25 o
   3   5  10       27.93       29.12      3.04 o
   4   5  10        1.17        1.27      0.74 o
   5   5  10       37.44       41.27      2.37 o
   6   5  10       34.97       33.46      2.82 o
   7   5  10       28.61       34.38      2.47 o
   8   5  10       76.21       72.07      3.64 o
   9   5  10        3.76        5.67      1.85 o
  -5   6  10        6.15        7.62      2.51 o
  -4   6  10       87.82       89.45      7.10 o
  -3   6  10        0.05       -0.84      1.54 o
  -2   6  10       21.98       20.42      3.47 o
  -1   6  10        0.37       -1.13      1.40 o
   0   6  10       79.58       75.40      6.05 o
   1   6  10       89.50       92.21      6.53 o
   2   6  10        0.58       -1.29      1.51 o
   3   6  10      106.29      124.06      7.67 o
   4   6  10       25.58       19.49      1.59 o
   5   6  10       15.19       15.78      1.55 o
   6   6  10        1.03       -0.77      1.13 o
   7   6  10        8.42        9.35      1.43 o
   8   6  10       57.59       57.13      3.26 o
   9   6  10       14.80       12.92      2.87 o
  -5   7  10        5.45        9.14      2.69 o
  -4   7  10       36.18       37.09      4.69 o
  -3   7  10       24.59       24.20      3.85 o
  -2   7  10        3.48        2.96      1.76 o
  -1   7  10        2.15        2.37      1.81 o
   0   7  10        2.74        5.08      1.99 o
   1   7  10        8.80        6.52      2.06 o
   2   7  10       46.44       43.83      4.69 o
   3   7  10        8.04        7.39      2.22 o
   4   7  10       57.22       58.33      5.44 o
   5   7  10        1.70        0.49      0.83 o
   6   7  10      154.71      175.83      8.07 o
   7   7  10       19.79       21.65      2.05 o
   8   7  10       59.68       59.53      6.15 o
   9   7  10       17.60       15.73      2.77 o
  -4   8  10        0.16       -1.63      1.63 o
  -3   8  10       13.57       11.29      2.87 o
  -2   8  10        0.00        2.28      1.56 o
  -1   8  10        1.01        3.12      1.63 o
   0   8  10        0.88        2.72      1.83 o
   1   8  10        0.45        0.68      1.51 o
   2   8  10        1.63       -0.14      1.49 o
   3   8  10       17.94       16.10      3.03 o
   4   8  10       57.79       56.13      5.36 o
   5   8  10       33.59       30.52      4.23 o
   6   8  10        1.95        4.56      1.55 o
   7   8  10       46.75       49.18      3.71 o
   8   8  10       23.15       24.97      5.32 o
   9   8  10       24.60       26.34      3.77 o
  -4   9  10       28.94       41.43      5.06 o
  -3   9  10        0.00        1.73      1.79 o
  -2   9  10        0.24        2.04      1.98 o
  -1   9  10       38.17       41.10      4.66 o
   0   9  10        7.82        5.48      2.16 o
   1   9  10        2.12        2.41      1.96 o
   2   9  10       29.01       35.72      4.20 o
   3   9  10        8.67       10.58      2.77 o
   4   9  10        0.00       -0.51      1.89 o
   5   9  10        1.47        2.31      1.67 o
   6   9  10        0.53        3.01      2.14 o
   7   9  10        2.84        4.45      2.33 o
   8   9  10        0.21        1.24      1.56 o
  -2  10  10       46.01       51.21      5.28 o
  -1  10  10        6.07        7.68      2.16 o
   0  10  10       27.05       32.04      4.10 o
   1  10  10        7.70        7.23      2.30 o
   2  10  10        0.51       -1.27      1.80 o
   3  10  10       12.46       12.59      2.85 o
   4  10  10        2.53        1.47      1.70 o
   5  10  10        2.79       -0.45      2.29 o
   0  11  10        4.11        5.07      2.01 o
   1  11  10       44.65       49.32      5.07 o
   2  11  10        9.36       12.71      2.83 o
   3  11  10       13.21        8.61      2.49 o
   4  11  10        2.69        7.26      2.64 o
  -3  -3  11       29.05       30.54      4.04 o
  -2  -3  11       51.72       54.72      5.22 o
  -1  -3  11        2.56        0.82      1.60 o
   2  -3  11        5.10        2.66      1.48 o
   3  -3  11       31.73       44.61      4.92 o
  -4  -2  11      144.85      157.81      6.72 o
  -3  -2  11        0.39        0.18      1.20 o
  -2  -2  11       11.92       14.49      3.22 o
  -1  -2  11        3.23        0.51      1.05 o
   0  -2  11        1.26        0.98      1.03 o
   1  -2  11        0.14        0.33      0.91 o
   2  -2  11       24.42       17.52      1.80 o
   3  -2  11       11.48       11.45      2.84 o
   4  -2  11        0.01       -1.57      1.89 o
  -5  -1  11        0.03       -1.33      1.75 o
  -4  -1  11      198.73      200.72      7.43 o
  -3  -1  11       20.80       18.70      2.26 o
  -2  -1  11       57.63       55.86      3.86 o
  -1  -1  11       23.73       20.31      2.00 o
   0  -1  11        2.03        1.49      1.52 o
   1  -1  11        4.86        3.11      1.09 o
   2  -1  11        5.20        4.48      1.23 o
   3  -1  11        8.70        9.67      1.49 o
   4  -1  11      141.20      142.98      6.14 o
   5  -1  11        5.39        4.37      2.51 o
   6  -1  11        0.22        7.37      2.42 o
  -5   0  11        3.38        0.97      1.29 o
  -4   0  11        0.54       -0.57      1.19 o
  -3   0  11        3.81       -0.21      1.21 o
  -2   0  11        4.11        3.88      1.25 o
  -1   0  11        0.62       -1.40      3.74 o
   0   0  11        5.98        9.39      1.76 o
   1   0  11        6.95        4.38      1.29 o
   2   0  11        5.85        4.43      1.38 o
   3   0  11        5.88        4.60      1.35 o
   4   0  11       99.95      120.95      5.43 o
   5   0  11        5.88        3.50      1.23 o
   6   0  11        8.78        9.02      2.15 o
   7   0  11        6.53        1.39      1.45 o
  -4   1  11        6.60        6.26      1.49 o
  -3   1  11        6.11        6.01      1.43 o
  -2   1  11        0.37        3.35      1.36 o
  -1   1  11        9.58       10.16      1.81 o
   0   1  11       42.09       34.41      2.91 o
   1   1  11       47.89       58.31      3.70 o
   2   1  11        2.36        3.06      0.86 o
   3   1  11        7.10        7.25      1.15 o
   4   1  11       10.23       10.27      1.76 o
   5   1  11        2.11        0.18      0.98 o
   6   1  11       65.29       73.70      3.65 o
   7   1  11        0.93        2.58      1.45 o
  -4   2  11       19.22       17.25      3.43 o
  -3   2  11       38.97       43.38      3.01 o
  -2   2  11       66.60       70.34      3.88 o
  -1   2  11        1.20        0.48      1.12 o
   0   2  11       73.94       83.21      6.34 o
   1   2  11        0.72        3.72      1.69 o
   2   2  11        8.69        7.39      1.58 o
   3   2  11       26.47       28.94      2.00 o
   4   2  11        5.32        5.15      1.07 o
   5   2  11        1.23        1.29      0.87 o
   6   2  11        2.43        1.83      0.99 o
   7   2  11       10.66        8.51      1.70 o
   8   2  11       17.62       14.12      2.20 o
  -4   3  11        0.52       -2.16      2.16 o
  -3   3  11        0.89       -0.89      2.21 o
  -2   3  11        0.00        1.57      0.93 o
  -1   3  11       61.18       57.76      3.50 o
   0   3  11       28.54       42.57      4.63 o
   1   3  11       72.89       83.42      6.42 o
   2   3  11       15.83       18.09      3.64 o
   3   3  11       21.01       22.26      1.69 o
   4   3  11        7.99        7.36      1.16 o
   5   3  11       66.01       79.88      3.50 o
   6   3  11        4.12        4.07      1.59 o
   7   3  11       18.77       19.72      2.45 o
   8   3  11       23.63       24.64      3.71 o
  -4   4  11        0.01        0.94      1.99 o
  -3   4  11        0.01       -2.31      2.31 o
  -2   4  11       12.81       13.80      2.99 o
  -1   4  11        0.25       -0.01      0.89 o
   0   4  11       25.53       19.46      3.32 o
   1   4  11        0.38       -1.12      1.85 o
   2   4  11       49.78       53.00      5.16 o
   3   4  11        5.36        5.25      1.50 o
   4   4  11        3.17        2.86      0.76 o
   5   4  11       30.16       30.18      2.50 o
   6   4  11       10.53       11.19      1.64 o
   7   4  11        1.56       -0.03      1.06 o
   8   4  11       48.42       52.15      5.20 o
  -4   5  11       11.83        7.12      2.10 o
  -3   5  11       10.19        9.26      2.72 o
  -2   5  11       31.98       27.21      4.11 o
  -1   5  11      278.22      264.38     25.11 o
   0   5  11      220.64      222.62     11.12 o
   1   5  11      158.01      162.57      9.22 o
   2   5  11       16.14       16.85      3.22 o
   3   5  11       69.89       70.70      4.25 o
   4   5  11       19.22       20.86      2.40 o
   5   5  11        4.89        5.01      1.12 o
   6   5  11        0.58       -0.70      0.91 o
   7   5  11        7.09        2.01      0.86 o
   8   5  11       12.71       18.54      3.06 o
  -4   6  11       22.05       27.00      4.41 o
  -3   6  11       30.27       30.68      4.39 o
  -2   6  11       97.94      105.34      7.74 o
  -1   6  11       47.46       51.29      5.28 o
   0   6  11        4.66        3.97      2.17 o
   1   6  11        1.58        1.40      1.84 o
   2   6  11        3.79        2.65      1.56 o
   3   6  11        0.53        0.85      1.98 o
   4   6  11        5.46        4.31      1.60 o
   5   6  11       67.18       78.09      4.73 o
   6   6  11       46.19       47.00      2.80 o
   7   6  11      221.94      233.85      6.84 o
   8   6  11       73.98       71.28      5.81 o
  -3   7  11        3.20        1.82      1.81 o
  -2   7  11        9.28       10.82      2.95 o
  -1   7  11      114.83      125.98      8.52 o
   0   7  11        6.32       14.31      3.05 o
   1   7  11       39.53       40.28      4.73 o
   2   7  11       17.06       19.64      3.39 o
   3   7  11       10.50        9.53      2.73 o
   4   7  11       24.25       25.64      4.06 o
   5   7  11       33.95       35.78      3.30 o
   6   7  11       31.36       33.65      3.25 o
   7   7  11        5.71        6.59      2.64 o
   8   7  11        2.28       -0.62      2.01 o
  -3   8  11        0.00        1.69      2.26 o
  -2   8  11        2.33        2.30      2.07 o
  -1   8  11       55.51       63.97      6.07 o
   0   8  11        4.01        3.23      1.84 o
   1   8  11       43.60       41.68      4.82 o
   2   8  11       26.09       26.66      4.03 o
   3   8  11       35.76       29.04      4.25 o
   4   8  11       97.68      113.75      8.13 o
   5   8  11       17.97       13.59      3.04 o
   6   8  11        0.13        0.97      1.86 o
   7   8  11       28.09       27.69      4.29 o
  -2   9  11       23.13       32.03      4.55 o
  -1   9  11        9.27        9.43      2.89 o
   0   9  11        1.32        0.09      1.58 o
   1   9  11       20.06       31.62      4.31 o
   2   9  11        6.78        6.98      2.74 o
   3   9  11       12.99       21.30      3.70 o
   4   9  11       30.10       38.83      4.92 o
   5   9  11        1.10        2.14      1.90 o
  -1  10  11       48.84       50.37      5.67 o
   0  10  11       25.51       28.56      4.20 o
   1  10  11       28.52       24.54      3.94 o
   2  10  11        1.82        1.83      1.61 o
   3  10  11       29.53       34.80      4.61 o
  -1  -2  12       40.95       47.35      5.10 o
   0  -2  12       20.93       13.52      3.01 o
  -3  -1  12       22.29       19.44      3.70 o
  -2  -1  12        6.33        7.42      1.77 o
  -1  -1  12        0.16       -1.43      1.43 o
   0  -1  12        3.36        2.81      2.57 o
   1  -1  12       12.80       14.52      3.04 o
   2  -1  12        9.21        4.91      1.45 o
   3  -1  12       27.52       30.28      4.42 o
  -3   0  12        2.92        2.39      1.78 o
  -2   0  12        4.18        2.47      2.04 o
  -1   0  12        8.37        6.34      1.76 o
   0   0  12       19.19       17.81      2.33 o
   1   0  12        0.00        1.23      1.56 o
   2   0  12      101.36      106.04      5.26 o
   3   0  12        6.04        6.69      3.49 o
   4   0  12       72.84       68.64      4.44 o
   5   0  12        0.11        1.70      1.64 o
  -3   1  12       12.27       11.26      3.75 o
  -2   1  12        6.03        1.87      1.20 o
  -1   1  12       77.81       73.52      4.45 o
   0   1  12       45.01       43.48      3.49 o
   1   1  12        2.92        3.71      2.10 o
   2   1  12        0.62       -1.25      1.25 o
   3   1  12      208.56      227.46     13.17 o
   4   1  12        7.17        4.65      1.51 o
   5   1  12       30.64       23.52      3.75 o
   6   1  12       49.06       50.62      5.67 o
  -3   2  12        5.84        6.46      2.63 o
  -2   2  12        0.62        0.88      1.22 o
  -1   2  12        5.81        7.17      1.65 o
   0   2  12        2.95        2.76      1.27 o
   1   2  12        5.45        3.66      2.12 o
   2   2  12        6.59        5.84      1.76 o
   3   2  12       13.92       14.60      2.18 o
   4   2  12        3.06        0.12      1.27 o
   5   2  12        0.11       -1.02      2.02 o
   6   2  12       14.22       20.42      3.82 o
  -3   3  12        0.96        1.86      1.81 o
  -2   3  12        0.95       -2.19      2.19 o
  -1   3  12        3.66        1.77      1.43 o
   0   3  12        0.25        2.23      1.83 o
   1   3  12       10.35       14.22      3.09 o
   2   3  12       31.62       29.53      4.14 o
   3   3  12       16.27       14.93      4.39 o
   4   3  12       21.79       21.61      2.57 o
   5   3  12       25.71       28.84      3.04 o
   6   3  12       24.32       20.68      4.23 o
  -2   4  12       81.65      100.27      7.77 o
  -1   4  12       28.17       23.56      3.94 o
   0   4  12       48.35       58.43      5.90 o
   1   4  12       23.71       20.47      3.64 o
   2   4  12        0.12       -0.67      1.61 o
   3   4  12       16.53       11.69      1.95 o
   4   4  12       31.65       28.42      2.94 o
   5   4  12       12.05        9.83      1.91 o
   6   4  12        1.68        2.77      2.34 o
  -2   5  12       11.53        9.37      2.53 o
  -1   5  12       35.85       33.24      4.71 o
   0   5  12        2.77        3.04      2.15 o
   1   5  12       13.45       15.26      3.30 o
   2   5  12       20.18       19.80      3.35 o
   3   5  12      144.65      155.10      9.39 o
   4   5  12       11.96       10.10      1.94 o
   5   5  12        5.61        6.19      1.88 o
  -2   6  12       18.88       17.99      3.73 o
  -1   6  12       64.50       60.90      6.41 o
   0   6  12       54.96       63.57      6.20 o
   1   6  12      118.93      112.52      8.14 o
   2   6  12        7.69        9.75      2.88 o
   3   6  12       37.42       39.69      4.96 o
   4   6  12        1.57        0.87      2.48 o
   5   6  12       10.11       15.26      2.29 o
  -1   7  12       15.77       16.10      3.21 o
   0   7  12        9.34       14.50      3.25 o
   1   7  12        3.90        5.52      2.32 o
   2   7  12        9.76       10.74      3.01 o
   3   7  12       43.09       52.95      5.62 o
   4   7  12       32.39       32.94      4.64 o
   5   7  12        3.52        3.67      1.92 o
   0   8  12        1.67       -1.48      2.04 o
   1   8  12        0.24        2.37      1.84 o
   2   8  12        1.91        2.88      2.00 o
   3   8  12       19.96       16.13      3.50 o
  -1   0  13        4.09        8.12      2.48 o
   1   0  13       19.53       29.10      4.22 o
   2   0  13        7.90        5.87      2.42 o
  -1   1  13        0.87        0.45      1.57 o
   0   1  13        2.07        1.91      1.63 o
   1   1  13        6.25        7.38      1.95 o
   2   1  13       15.65       16.17      3.45 o
   3   1  13       73.97       79.41      6.78 o
   4   1  13        3.89        2.99      2.08 o
  -1   2  13       62.17       46.76      4.80 o
   0   2  13       10.96       12.22      2.21 o
   1   2  13       96.78      104.71      8.04 o
   2   2  13        8.55       17.19      3.51 o
   3   2  13        6.96        9.42      2.88 o
   0   3  13        2.36        3.23      2.24 o
   1   3  13        2.23        5.11      2.44 o
   2   3  13        1.04        1.47      1.92 o
   3   3  13       22.54       31.51      4.57 o
   1   4  13        6.81       10.90      3.21 o
   2   4  13        1.15        5.18      2.51 o
 
